# Supplementary material for: (1R,4′S)-4-(tert-Butyl­dimethyl­silan­oxy)-1-[2,2-dimethyl-3-(p-tolyl­sulfon­yl)-1,3-oxazolidin-4-yl]but-2-yn-1-ol
Source: Acta Crystallogr Sect E Struct Rep Online. 2008 May 30;64(Pt 6):o1171. doi: 10.1107/S1600536808014906 (PMC2961448; doi:10.1107/S1600536808014906)
Supplement: Supplementary file 1 [file e-64-o1171-sup1.cif]

##############################################################################
###                                                                        ###
###        Electronic paper (Acta Crystallographica Section E)             ###
###                                                                        ###
##############################################################################
#                                                                            #
# This CIF contains the data in a paper accepted for publication in Acta     #
# Crystallographica Section E. It conforms to the requirements of Notes      #
# for Authors for Section E, and has been peer reviewed under the auspices   #
# of the IUCr Commission on Journals.                                        #
#                                                                            #
# Full details of the Crystallographic Information File format               #
# are given in the paper "The Crystallographic Information File (CIF):       #
# a New Standard Archive File for Crystallography" by S. R. Hall, F. H.      #
# Allen and I. D. Brown [Acta Cryst. (1991), A47, 655-685].                  #
#                                                                            #
# The current version of the core CIF dictionary is obtainable from          #
# ftp://ftp.iucr.org/pub/cif_core.dic. The current version number is 2.4.    #
#                                                                            #
# Software is freely available for graphical display of the structure(s) in  #
# this CIF.  For information consult the CIF home page http://www.iucr.org/  #
# cif/home.html                                                              #
#                                                                            #
# This file may be used for bona fide research purposes within the           #
# scientific community so long as proper attribution is given to the journal # 
# article from which it was obtained.                                        #
#                                                                            #
##############################################################################
                                             
data_I
_audit_creation_method     SHELXL-97
_chemical_name_systematic
;
(1<i>R</i>,4'<i>S</i>)-4-(<i>tert</i>-Butyldimethylsilanoxy)-
1-[2,2-dimethyl-3-(p-tolylsulfonyl)-1,3-oxazolidin-4-yl]but-2-yn-1-ol
;
_chemical_name_common     ?
_chemical_formula_moiety     'C22 H35 N O5 S Si'
_chemical_formula_sum     'C22 H35 N O5 S Si'
_chemical_formula_iupac     'C22 H35 N O5 S Si'
_chemical_formula_weight     453.66
_chemical_melting_point     ?
_symmetry_cell_setting     monoclinic
_symmetry_space_group_name_H-M     'C 2'
_symmetry_space_group_name_Hall     'C 2y'
loop_
    _symmetry_equiv_pos_as_xyz
    'x, y, z'
    '-x, y, -z'
    'x+1/2, y+1/2, z'
    '-x+1/2, y+1/2, -z'
_cell_length_a     26.283(5)
_cell_length_b     11.335(2)
_cell_length_c     19.219(4)
_cell_angle_alpha     90.00
_cell_angle_beta     121.40(3)
_cell_angle_gamma     90.00
_cell_volume     4887(2)
_cell_formula_units_Z     8
_cell_measurement_reflns_used     20719
_cell_measurement_theta_min     2.60
_cell_measurement_theta_max     25.34
_cell_measurement_temperature     173.0(10)
_exptl_crystal_description     plate
_exptl_crystal_colour     colourless
_exptl_crystal_size_max     0.10
_exptl_crystal_size_mid     0.08
_exptl_crystal_size_min     0.01
_exptl_crystal_density_diffrn     1.233
_exptl_crystal_density_meas     ?
_exptl_crystal_density_method     'not measured'
_exptl_crystal_F_000     1952
_exptl_absorpt_coefficient_mu     0.213
_exptl_absorpt_correction_type     none
_exptl_absorpt_process_details     ?
_exptl_absorpt_correction_T_min     ?
_exptl_absorpt_correction_T_max     ?
_exptl_special_details
;
;
_diffrn_ambient_temperature     173(2)
_diffrn_radiation_type     MoK\a
_diffrn_radiation_wavelength     0.71073
_diffrn_radiation_source     'fine-focus sealed tube'
_diffrn_radiation_monochromator     graphite
_diffrn_measurement_device_type     'Nonius KappaCCD'
_diffrn_measurement_method
;
286 frames via \w-rotation (\D\w=1\%) and two times 120 s per frame
(3 sets at different \k-angles)
;
_diffrn_detector_area_resol_mean     '19 vertical, 18 horizontal'
_diffrn_reflns_number     8353
_diffrn_reflns_av_R_equivalents     0.035
_diffrn_reflns_av_sigmaI/netI     0.2337
_diffrn_reflns_theta_min     2.60
_diffrn_reflns_theta_max     25.34
_diffrn_reflns_theta_full     25.34
_diffrn_measured_fraction_theta_max     0.997
_diffrn_measured_fraction_theta_full     0.997
_diffrn_reflns_limit_h_min     -31
_diffrn_reflns_limit_h_max     31
_diffrn_reflns_limit_k_min     -12
_diffrn_reflns_limit_k_max     13
_diffrn_reflns_limit_l_min     -23
_diffrn_reflns_limit_l_max     22
_diffrn_standards_number     0
_diffrn_standards_interval_count     ?
_diffrn_standards_interval_time     ?
_diffrn_standards_decay_%     0
_refine_special_details
;
Refinement of <i>F</i>^2^ against ALL reflections. The weighted <i>R</i>-factor
<i>wR</i> and goodness of fit <i>S</i> are based on <i>F</i>^2^, conventional
<i>R</i>-factors <i>R</i> are based on <i>F</i>, with <i>F</i> set to zero for
negative <i>F</i>^2^. The threshold expression of <i>F</i>^2^ >
\s(<i>F</i>^2^) is used only for calculating <i>R</i>-factors(gt) <i>etc</i>.
and is not relevant to the choice of reflections for refinement.
<i>R</i>-factors based on <i>F</i>^2^ are statistically about twice as large
as those based on <i>F</i>, and <i>R</i>- factors based on ALL data will be
even larger.
;
_reflns_number_total     8353
_reflns_number_gt     3487
_reflns_threshold_expression     I>2\s(I)
_refine_ls_structure_factor_coef     Fsqd
_refine_ls_matrix_type     full
_refine_ls_R_factor_all     0.1140
_refine_ls_R_factor_gt     0.0346
_refine_ls_wR_factor_gt     0.0648
_refine_ls_wR_factor_ref     0.0870
_refine_ls_goodness_of_fit_ref     1.027
_refine_ls_restrained_S_all     1.027
_refine_ls_number_reflns     8353
_refine_ls_number_parameters     559
_refine_ls_number_restraints     1
_refine_ls_hydrogen_treatment     constr
_refine_ls_weighting_scheme     calc
_refine_ls_weighting_details
;
calc [1.0exp(6.50(sin\q/\l)^2^)]/[\s^2^(Fo^2^)]
;
_atom_sites_solution_hydrogens     geom
_atom_sites_solution_primary     direct
_atom_sites_solution_secondary     difmap
_refine_ls_shift/su_max     0.004
_refine_ls_shift/su_mean     0.000
_refine_diff_density_max     0.184
_refine_diff_density_min     -0.198
_refine_ls_extinction_method     none
_refine_ls_extinction_coef     ?
_refine_ls_abs_structure_details     'Flack (1983), 3636 Friedel pairs'
_refine_ls_abs_structure_Flack     -0.09(7)
loop_
    _atom_type_symbol
    _atom_type_description
    _atom_type_scat_dispersion_real
    _atom_type_scat_dispersion_imag
    _atom_type_scat_source
    'C' 'C' 0.0033 0.0016
                         'International Tables Vol C Tables 4.2.6.8 and 6.1.1.4'
    'H' 'H' 0.0000 0.0000
                         'International Tables Vol C Tables 4.2.6.8 and 6.1.1.4'
    'N' 'N' 0.0061 0.0033
                         'International Tables Vol C Tables 4.2.6.8 and 6.1.1.4'
    'O' 'O' 0.0106 0.0060
                         'International Tables Vol C Tables 4.2.6.8 and 6.1.1.4'
    'Si' 'Si' 0.0817 0.0704
                         'International Tables Vol C Tables 4.2.6.8 and 6.1.1.4'
    'S' 'S' 0.1246 0.1234
                         'International Tables Vol C Tables 4.2.6.8 and 6.1.1.4'
_computing_data_collection     'COLLECT (Nonius, 1998)'
_computing_cell_refinement
;
DENZO and SCALEPACK (Otwinowski & Minor, 1997)
;
_computing_data_reduction
;
DENZO and SCALEPACK (Otwinowski & Minor, 1997)
;
_computing_structure_solution     'SHELXS97 (Sheldrick, 2008)'
_computing_structure_refinement     'SHELXL97 (Sheldrick, 2008)'
_computing_molecular_graphics     'SHELXTL-Plus (Sheldrick, 2008)'
_computing_publication_material
;
SHELXL97 (Sheldrick, 2008) and PLATON (Spek, 2003)
;
loop_
    _atom_site_type_symbol
    _atom_site_label
    _atom_site_fract_x
    _atom_site_fract_y
    _atom_site_fract_z
    _atom_site_U_iso_or_equiv
    _atom_site_adp_type
    _atom_site_calc_flag
    _atom_site_refinement_flags
    _atom_site_occupancy
    _atom_site_disorder_assembly
    _atom_site_disorder_group
    Si Si 0.18831(6) 0.75264(12) 0.35551(8) 0.0440(4) Uani d . 1 . .
    S S 0.03335(5) 0.23627(11) 0.13817(6) 0.0309(3) Uani d . 1 . .
    O O1 0.02908(13) 0.1117(3) 0.12092(17) 0.0387(8) Uani d . 1 . .
    O O2 -0.01544(11) 0.3124(3) 0.08511(16) 0.0360(8) Uani d . 1 . .
    O O3 0.18264(12) 0.2966(3) 0.15322(18) 0.0394(8) Uani d . 1 . .
    O O4 0.08605(14) 0.4847(3) 0.03241(17) 0.0401(8) Uani d . 1 . .
    H H4 0.0674 0.4249 0.0053 0.048 Uiso calc R 1 . .
    O O5 0.15140(15) 0.8445(3) 0.27897(18) 0.0514(10) Uani d . 1 . .
    N N 0.09151(13) 0.2865(3) 0.13766(19) 0.0283(9) Uani d . 1 . .
    C C1 0.04472(17) 0.2563(4) 0.2366(2) 0.0319(11) Uani d . 1 . .
    C C2 0.03227(18) 0.3650(4) 0.2570(3) 0.0344(12) Uani d . 1 . .
    H H2B 0.0194 0.4288 0.2196 0.041 Uiso calc R 1 . .
    C C3 0.0387(2) 0.3797(4) 0.3326(3) 0.0408(13) Uani d . 1 . .
    H H3A 0.0301 0.4544 0.3466 0.049 Uiso calc R 1 . .
    C C4 0.0573(2) 0.2888(5) 0.3882(3) 0.0398(13) Uani d . 1 . .
    C C5 0.06901(19) 0.1796(5) 0.3667(3) 0.0386(13) Uani d . 1 . .
    H H5A 0.0810 0.1155 0.4038 0.046 Uiso calc R 1 . .
    C C6 0.06346(17) 0.1633(4) 0.2923(3) 0.0330(11) Uani d . 1 . .
    H H6A 0.0724 0.0887 0.2786 0.040 Uiso calc R 1 . .
    C C7 0.0632(2) 0.3055(5) 0.4703(3) 0.0537(15) Uani d . 1 . .
    H H7A 0.0324 0.2595 0.4721 0.081 Uiso calc R 1 . .
    H H7B 0.0584 0.3893 0.4783 0.081 Uiso calc R 1 . .
    H H7C 0.1027 0.2787 0.5135 0.081 Uiso calc R 1 . .
    C C8 0.14300(19) 0.2100(4) 0.1522(3) 0.0355(12) Uani d . 1 . .
    C C9 0.1269(2) 0.1295(4) 0.0813(3) 0.0439(13) Uani d . 1 . .
    H H9A 0.1074 0.1753 0.0306 0.066 Uiso calc R 1 . .
    H H9B 0.0997 0.0680 0.0785 0.066 Uiso calc R 1 . .
    H H9C 0.1632 0.0929 0.0886 0.066 Uiso calc R 1 . .
    C C10 0.17202(19) 0.1457(4) 0.2342(3) 0.0408(13) Uani d . 1 . .
    H H10A 0.1820 0.2028 0.2778 0.061 Uiso calc R 1 . .
    H H10B 0.2084 0.1061 0.2443 0.061 Uiso calc R 1 . .
    H H10C 0.1442 0.0870 0.2330 0.061 Uiso calc R 1 . .
    C C11 0.17841(18) 0.3992(4) 0.1934(3) 0.0406(13) Uani d . 1 . .
    H H11B 0.1911 0.4705 0.1766 0.049 Uiso calc R 1 . .
    H H11C 0.2037 0.3906 0.2533 0.049 Uiso calc R 1 . .
    C C12 0.11234(17) 0.4078(4) 0.1666(3) 0.0290(11) Uani d . 1 . .
    H H12B 0.1086 0.4258 0.2147 0.035 Uiso calc R 1 . .
    C C13 0.07738(19) 0.4990(4) 0.0990(3) 0.0314(11) Uani d . 1 . .
    H H13A 0.0339 0.4915 0.0789 0.038 Uiso calc R 1 . .
    C C14 0.0980(2) 0.6178(4) 0.1337(3) 0.0372(12) Uani d . 1 . .
    C C15 0.1154(2) 0.7111(5) 0.1641(3) 0.0435(14) Uani d . 1 . .
    C C16 0.1359(3) 0.8307(4) 0.1969(3) 0.0614(17) Uani d . 1 . .
    H H16A 0.1710 0.8504 0.1929 0.074 Uiso calc R 1 . .
    H H16B 0.1039 0.8877 0.1626 0.074 Uiso calc R 1 . .
    C C17 0.2209(2) 0.8472(4) 0.4478(3) 0.0461(13) Uani d . 1 . .
    C C18 0.2571(2) 0.7734(5) 0.5270(3) 0.0722(18) Uani d . 1 . .
    H H18A 0.2747 0.8261 0.5744 0.108 Uiso calc R 1 . .
    H H18B 0.2889 0.7306 0.5255 0.108 Uiso calc R 1 . .
    H H18C 0.2306 0.7168 0.5312 0.108 Uiso calc R 1 . .
    C C19 0.1699(3) 0.9130(6) 0.4479(4) 0.090(2) Uani d . 1 . .
    H H19A 0.1862 0.9621 0.4970 0.135 Uiso calc R 1 . .
    H H19B 0.1418 0.8558 0.4475 0.135 Uiso calc R 1 . .
    H H19C 0.1492 0.9632 0.3994 0.135 Uiso calc R 1 . .
    C C20 0.2636(3) 0.9367(5) 0.4439(4) 0.089(2) Uani d . 1 . .
    H H20A 0.2766 0.9945 0.4879 0.133 Uiso calc R 1 . .
    H H20B 0.2429 0.9775 0.3912 0.133 Uiso calc R 1 . .
    H H20C 0.2984 0.8951 0.4502 0.133 Uiso calc R 1 . .
    C C21 0.1340(2) 0.6438(5) 0.3553(3) 0.0633(17) Uani d . 1 . .
    H H21A 0.1090 0.6837 0.3720 0.095 Uiso calc R 1 . .
    H H21B 0.1560 0.5795 0.3935 0.095 Uiso calc R 1 . .
    H H21C 0.1087 0.6114 0.3004 0.095 Uiso calc R 1 . .
    C C22 0.2475(2) 0.6744(6) 0.3472(3) 0.0757(19) Uani d . 1 . .
    H H22A 0.2699 0.7317 0.3354 0.114 Uiso calc R 1 . .
    H H22B 0.2290 0.6161 0.3032 0.114 Uiso calc R 1 . .
    H H22C 0.2747 0.6344 0.3988 0.114 Uiso calc R 1 . .
    S S' 0.47434(5) 0.22934(11) 0.36956(6) 0.0314(3) Uani d . 1 . .
    Si Si' 0.32749(6) 0.77784(12) 0.12641(8) 0.0407(4) Uani d . 1 . .
    O O1' 0.47552(13) 0.1048(3) 0.38495(18) 0.0382(8) Uani d . 1 . .
    O O2' 0.52277(11) 0.3035(3) 0.42724(16) 0.0363(8) Uani d . 1 . .
    O O3' 0.31902(12) 0.2997(3) 0.33146(18) 0.0400(8) Uani d . 1 . .
    O O4' 0.41055(14) 0.4856(3) 0.45876(18) 0.0404(8) Uani d . 1 . .
    H H4' 0.4219 0.4204 0.4830 0.048 Uiso calc R 1 . .
    O O5' 0.33037(14) 0.8161(3) 0.21186(18) 0.0499(10) Uani d . 1 . .
    N N' 0.41365(13) 0.2818(3) 0.36147(18) 0.0270(8) Uani d . 1 . .
    C C1' 0.47066(16) 0.2498(4) 0.2766(2) 0.0290(10) Uani d . 1 . .
    C C2' 0.48723(19) 0.3566(4) 0.2598(3) 0.0375(12) Uani d . 1 . .
    H H2'A 0.5016 0.4178 0.2994 0.045 Uiso calc R 1 . .
    C C3' 0.4831(2) 0.3752(5) 0.1858(3) 0.0425(13) Uani d . 1 . .
    H H3'A 0.4945 0.4492 0.1750 0.051 Uiso calc R 1 . .
    C C4' 0.46240(19) 0.2872(5) 0.1274(3) 0.0364(12) Uani d . 1 . .
    C C5' 0.44717(19) 0.1792(4) 0.1453(3) 0.0360(12) Uani d . 1 . .
    H H5'A 0.4342 0.1172 0.1064 0.043 Uiso calc R 1 . .
    C C6' 0.45037(17) 0.1595(4) 0.2184(3) 0.0332(11) Uani d . 1 . .
    H H6'A 0.4389 0.0854 0.2291 0.040 Uiso calc R 1 . .
    C C7' 0.4592(2) 0.3072(5) 0.0479(3) 0.0486(14) Uani d . 1 . .
    H H7'A 0.4213 0.2766 0.0031 0.073 Uiso calc R 1 . .
    H H7'B 0.4923 0.2660 0.0487 0.073 Uiso calc R 1 . .
    H H7'C 0.4619 0.3919 0.0401 0.073 Uiso calc R 1 . .
    C C8' 0.35917(18) 0.2103(4) 0.3387(3) 0.0349(12) Uani d . 1 . .
    C C9' 0.3689(2) 0.1310(4) 0.4080(3) 0.0440(13) Uani d . 1 . .
    H H9'A 0.3824 0.1784 0.4572 0.066 Uiso calc R 1 . .
    H H9'B 0.3992 0.0716 0.4183 0.066 Uiso calc R 1 . .
    H H9'C 0.3315 0.0915 0.3933 0.066 Uiso calc R 1 . .
    C C10' 0.33513(19) 0.1429(4) 0.2585(3) 0.0416(13) Uani d . 1 . .
    H H10D 0.2975 0.1045 0.2441 0.062 Uiso calc R 1 . .
    H H10E 0.3642 0.0830 0.2649 0.062 Uiso calc R 1 . .
    H H10F 0.3284 0.1981 0.2153 0.062 Uiso calc R 1 . .
    C C11' 0.32856(19) 0.3992(4) 0.2954(3) 0.0403(13) Uani d . 1 . .
    H H11A 0.3144 0.4719 0.3086 0.048 Uiso calc R 1 . .
    H H11D 0.3072 0.3904 0.2354 0.048 Uiso calc R 1 . .
    C C12' 0.39582(17) 0.4040(4) 0.3316(3) 0.0303(11) Uani d . 1 . .
    H H12' 0.4044 0.4206 0.2875 0.036 Uiso calc R 1 . .
    C C13' 0.4279(2) 0.4945(4) 0.4004(2) 0.0309(11) Uani d . 1 . .
    H H13' 0.4720 0.4833 0.4278 0.037 Uiso calc R 1 . .
    C C14' 0.41146(19) 0.6151(5) 0.3636(3) 0.0350(12) Uani d . 1 . .
    C C15' 0.3987(2) 0.7067(5) 0.3305(3) 0.0413(13) Uani d . 1 . .
    C C16' 0.3825(2) 0.8229(4) 0.2900(3) 0.0543(16) Uani d . 1 . .
    H H16C 0.3761 0.8795 0.3239 0.065 Uiso calc R 1 . .
    H H16D 0.4158 0.8528 0.2848 0.065 Uiso calc R 1 . .
    C C17' 0.2463(2) 0.7598(4) 0.0517(3) 0.0496(13) Uani d . 1 . .
    C C18' 0.2355(2) 0.7335(6) -0.0336(3) 0.0703(17) Uani d . 1 . .
    H H18D 0.1930 0.7174 -0.0714 0.105 Uiso calc R 1 . .
    H H18E 0.2590 0.6646 -0.0308 0.105 Uiso calc R 1 . .
    H H18F 0.2475 0.8019 -0.0530 0.105 Uiso calc R 1 . .
    C C19' 0.2225(2) 0.6565(5) 0.0798(4) 0.0709(18) Uani d . 1 . .
    H H19D 0.1793 0.6491 0.0425 0.106 Uiso calc R 1 . .
    H H19E 0.2311 0.6722 0.1351 0.106 Uiso calc R 1 . .
    H H19F 0.2420 0.5830 0.0797 0.106 Uiso calc R 1 . .
    C C20' 0.2138(2) 0.8750(5) 0.0482(4) 0.0700(19) Uani d . 1 . .
    H H20D 0.2301 0.9405 0.0325 0.105 Uiso calc R 1 . .
    H H20E 0.2194 0.8910 0.1019 0.105 Uiso calc R 1 . .
    H H20F 0.1711 0.8667 0.0079 0.105 Uiso calc R 1 . .
    C C21' 0.3582(2) 0.8992(5) 0.0935(3) 0.0562(15) Uani d . 1 . .
    H H21D 0.3367 0.9725 0.0884 0.084 Uiso calc R 1 . .
    H H21E 0.3533 0.8791 0.0408 0.084 Uiso calc R 1 . .
    H H21F 0.4006 0.9096 0.1341 0.084 Uiso calc R 1 . .
    C C22' 0.3710(2) 0.6407(4) 0.1417(3) 0.0499(15) Uani d . 1 . .
    H H22D 0.4128 0.6541 0.1839 0.075 Uiso calc R 1 . .
    H H22E 0.3683 0.6191 0.0905 0.075 Uiso calc R 1 . .
    H H22F 0.3547 0.5767 0.1587 0.075 Uiso calc R 1 . .
loop_
    _atom_site_aniso_label
    _atom_site_aniso_U_11
    _atom_site_aniso_U_22
    _atom_site_aniso_U_33
    _atom_site_aniso_U_12
    _atom_site_aniso_U_13
    _atom_site_aniso_U_23
    Si 0.0502(8) 0.0307(9) 0.0424(7) 0.0001(7) 0.0179(6) -0.0018(7)
    S 0.0358(6) 0.0252(7) 0.0308(6) -0.0035(6) 0.0166(5) 0.0012(6)
    O1 0.053(2) 0.027(2) 0.0371(18) -0.0117(16) 0.0237(16) -0.0072(15)
    O2 0.0289(16) 0.037(2) 0.0368(17) 0.0023(15) 0.0131(14) 0.0092(16)
    O3 0.0410(18) 0.0301(19) 0.0530(19) -0.0014(16) 0.0286(15) -0.0008(17)
    O4 0.058(2) 0.030(2) 0.0303(19) -0.0085(17) 0.0209(17) -0.0041(15)
    O5 0.078(2) 0.029(2) 0.037(2) -0.0034(18) 0.0224(18) -0.0009(15)
    N 0.0334(19) 0.022(2) 0.0320(19) -0.0066(17) 0.0192(16) -0.0029(18)
    C1 0.035(2) 0.029(3) 0.033(2) -0.003(2) 0.019(2) 0.003(2)
    C2 0.039(3) 0.026(3) 0.042(3) 0.002(2) 0.024(2) 0.007(2)
    C3 0.054(3) 0.028(3) 0.048(3) 0.005(2) 0.031(3) 0.000(2)
    C4 0.042(3) 0.044(3) 0.039(3) -0.003(3) 0.024(2) 0.001(3)
    C5 0.044(3) 0.038(3) 0.037(3) 0.008(3) 0.023(2) 0.014(3)
    C6 0.040(3) 0.024(3) 0.035(3) 0.005(2) 0.020(2) 0.007(2)
    C7 0.073(4) 0.057(4) 0.046(3) 0.001(3) 0.041(3) -0.003(3)
    C8 0.039(3) 0.033(3) 0.035(3) 0.002(2) 0.020(2) 0.000(2)
    C9 0.056(3) 0.036(3) 0.046(3) 0.008(2) 0.031(3) -0.003(3)
    C10 0.044(3) 0.032(3) 0.044(3) 0.004(2) 0.021(2) 0.004(2)
    C11 0.036(3) 0.035(3) 0.047(3) -0.005(2) 0.019(2) 0.002(2)
    C12 0.037(3) 0.020(3) 0.028(2) -0.007(2) 0.015(2) -0.005(2)
    C13 0.035(2) 0.020(3) 0.035(3) -0.004(2) 0.016(2) -0.001(2)
    C14 0.047(3) 0.026(3) 0.033(3) -0.001(2) 0.018(2) 0.002(2)
    C15 0.062(3) 0.029(3) 0.033(3) -0.004(3) 0.020(2) 0.003(3)
    C16 0.108(5) 0.027(3) 0.045(3) -0.017(3) 0.037(3) -0.006(3)
    C17 0.049(3) 0.040(3) 0.039(3) -0.004(3) 0.016(2) 0.002(2)
    C18 0.085(4) 0.055(4) 0.045(3) 0.001(3) 0.012(3) 0.006(3)
    C19 0.117(5) 0.086(5) 0.074(4) 0.041(4) 0.055(4) -0.003(4)
    C20 0.100(5) 0.059(5) 0.083(5) -0.048(4) 0.031(4) -0.015(4)
    C21 0.063(3) 0.047(4) 0.077(4) -0.016(3) 0.034(3) 0.004(3)
    C22 0.069(4) 0.073(5) 0.074(4) 0.018(4) 0.030(3) -0.017(4)
    S' 0.0359(6) 0.0280(8) 0.0318(6) 0.0042(6) 0.0187(6) -0.0004(6)
    Si' 0.0483(7) 0.0317(9) 0.0401(7) 0.0042(7) 0.0218(6) 0.0005(6)
    O1' 0.051(2) 0.027(2) 0.0393(18) 0.0105(16) 0.0256(16) 0.0076(15)
    O2' 0.0321(16) 0.042(2) 0.0323(16) 0.0030(15) 0.0147(13) -0.0079(16)
    O3' 0.0355(17) 0.038(2) 0.0504(19) 0.0021(16) 0.0249(15) -0.0024(17)
    O4' 0.059(2) 0.030(2) 0.0347(19) 0.0080(17) 0.0263(17) 0.0047(16)
    O5' 0.067(2) 0.045(2) 0.0360(18) 0.0150(18) 0.0250(17) 0.0099(17)
    N' 0.0312(18) 0.021(2) 0.0297(18) 0.0037(17) 0.0166(15) 0.0032(17)
    C1' 0.027(2) 0.030(3) 0.030(2) -0.002(2) 0.0154(18) -0.004(2)
    C2' 0.046(3) 0.032(3) 0.042(3) -0.006(2) 0.028(2) -0.009(2)
    C3' 0.060(3) 0.031(3) 0.050(3) -0.011(3) 0.038(3) -0.004(3)
    C4' 0.036(3) 0.044(3) 0.032(2) -0.002(2) 0.020(2) -0.001(3)
    C5' 0.044(3) 0.031(3) 0.033(3) -0.003(2) 0.020(2) -0.007(2)
    C6' 0.036(2) 0.024(3) 0.039(3) -0.005(2) 0.019(2) -0.004(2)
    C7' 0.057(3) 0.057(4) 0.043(3) -0.001(3) 0.034(2) 0.001(3)
    C8' 0.034(2) 0.032(3) 0.043(3) 0.001(2) 0.023(2) 0.001(2)
    C9' 0.053(3) 0.040(3) 0.049(3) -0.010(2) 0.033(3) 0.003(3)
    C10' 0.046(3) 0.035(3) 0.044(3) -0.007(2) 0.023(2) -0.008(2)
    C11' 0.043(3) 0.029(3) 0.044(3) 0.005(2) 0.020(2) -0.001(2)
    C12' 0.033(2) 0.026(3) 0.031(3) 0.008(2) 0.016(2) -0.001(2)
    C13' 0.044(3) 0.022(3) 0.026(3) 0.005(2) 0.018(2) 0.005(2)
    C14' 0.036(3) 0.036(3) 0.033(3) 0.000(2) 0.018(2) -0.006(3)
    C15' 0.056(3) 0.031(3) 0.035(3) -0.002(2) 0.022(2) -0.001(2)
    C16' 0.083(4) 0.025(3) 0.039(3) -0.003(3) 0.020(3) -0.002(2)
    C17' 0.057(3) 0.039(3) 0.058(3) -0.003(3) 0.033(2) 0.003(3)
    C18' 0.066(3) 0.091(5) 0.046(3) -0.020(4) 0.023(3) -0.008(4)
    C19' 0.075(4) 0.055(4) 0.101(5) -0.026(3) 0.058(4) -0.011(4)
    C20' 0.053(3) 0.061(5) 0.090(5) 0.010(3) 0.033(3) 0.006(3)
    C21' 0.059(3) 0.041(3) 0.077(4) -0.007(3) 0.042(3) 0.000(3)
    C22' 0.059(3) 0.034(3) 0.058(3) 0.016(3) 0.031(3) 0.003(3)
_geom_special_details
;
All e.s.d.'s (except the e.s.d. in the dihedral angle between two l.s. planes)
are estimated using the full covariance matrix. The cell e.s.d.'s are taken
into account individually in the estimation of e.s.d.'s in distances, angles
and torsion angles; correlations between e.s.d.'s in cell parameters are only
used when they are defined by crystal symmetry. An approximate (isotropic)
treatment of cell e.s.d.'s is used for estimating e.s.d.'s involving l.s.
planes.
;
loop_
    _geom_bond_atom_site_label_1
    _geom_bond_atom_site_label_2
    _geom_bond_site_symmetry_2
    _geom_bond_distance
    _geom_bond_publ_flag
    Si O5 . 1.644(3) ?
    Si C17 . 1.856(5) ?
    Si C22 . 1.868(5) ?
    Si C21 . 1.887(5) ?
    S O2 . 1.437(3) ?
    S O1 . 1.442(3) ?
    S N . 1.636(3) ?
    S C1 . 1.769(4) ?
    O3 C8 . 1.424(5) ?
    O3 C11 . 1.432(6) ?
    O4 C13 . 1.421(5) ?
    O4 H4 . 0.8400 ?
    O5 C16 . 1.417(6) ?
    N C12 . 1.478(5) ?
    N C8 . 1.506(6) ?
    C1 C2 . 1.383(6) ?
    C1 C6 . 1.397(6) ?
    C2 C3 . 1.381(6) ?
    C2 H2B . 0.9500 ?
    C3 C4 . 1.378(7) ?
    C3 H3A . 0.9500 ?
    C4 C5 . 1.389(7) ?
    C4 C7 . 1.514(6) ?
    C5 C6 . 1.373(6) ?
    C5 H5A . 0.9500 ?
    C6 H6A . 0.9500 ?
    C7 H7A . 0.9800 ?
    C7 H7B . 0.9800 ?
    C7 H7C . 0.9800 ?
    C8 C9 . 1.506(6) ?
    C8 C10 . 1.532(6) ?
    C9 H9A . 0.9800 ?
    C9 H9B . 0.9800 ?
    C9 H9C . 0.9800 ?
    C10 H10A . 0.9800 ?
    C10 H10B . 0.9800 ?
    C10 H10C . 0.9800 ?
    C11 C12 . 1.536(6) ?
    C11 H11B . 0.9900 ?
    C11 H11C . 0.9900 ?
    C12 C13 . 1.535(6) ?
    C12 H12B . 1.0000 ?
    C13 C14 . 1.476(7) ?
    C13 H13A . 1.0000 ?
    C14 C15 . 1.179(6) ?
    C15 C16 . 1.474(7) ?
    C16 H16A . 0.9900 ?
    C16 H16B . 0.9900 ?
    C17 C19 . 1.533(7) ?
    C17 C20 . 1.543(7) ?
    C17 C18 . 1.555(6) ?
    C18 H18A . 0.9800 ?
    C18 H18B . 0.9800 ?
    C18 H18C . 0.9800 ?
    C19 H19A . 0.9800 ?
    C19 H19B . 0.9800 ?
    C19 H19C . 0.9800 ?
    C20 H20A . 0.9800 ?
    C20 H20B . 0.9800 ?
    C20 H20C . 0.9800 ?
    C21 H21A . 0.9800 ?
    C21 H21B . 0.9800 ?
    C21 H21C . 0.9800 ?
    C22 H22A . 0.9800 ?
    C22 H22B . 0.9800 ?
    C22 H22C . 0.9800 ?
    S' O1' . 1.439(3) ?
    S' O2' . 1.444(3) ?
    S' N' . 1.632(3) ?
    S' C1' . 1.754(4) ?
    Si' O5' . 1.662(3) ?
    Si' C22' . 1.859(5) ?
    Si' C17' . 1.861(4) ?
    Si' C21' . 1.863(5) ?
    O3' C11' . 1.413(6) ?
    O3' C8' . 1.416(5) ?
    O4' C13' . 1.418(5) ?
    O4' H4' . 0.8400 ?
    O5' C16' . 1.412(5) ?
    N' C12' . 1.479(5) ?
    N' C8' . 1.499(5) ?
    C1' C2' . 1.380(6) ?
    C1' C6' . 1.400(6) ?
    C2' C3' . 1.385(7) ?
    C2' H2'A . 0.9500 ?
    C3' C4' . 1.384(7) ?
    C3' H3'A . 0.9500 ?
    C4' C5' . 1.386(6) ?
    C4' C7' . 1.502(6) ?
    C5' C6' . 1.380(6) ?
    C5' H5'A . 0.9500 ?
    C6' H6'A . 0.9500 ?
    C7' H7'A . 0.9800 ?
    C7' H7'B . 0.9800 ?
    C7' H7'C . 0.9800 ?
    C8' C9' . 1.514(6) ?
    C8' C10' . 1.531(6) ?
    C9' H9'A . 0.9800 ?
    C9' H9'B . 0.9800 ?
    C9' H9'C . 0.9800 ?
    C10' H10D . 0.9800 ?
    C10' H10E . 0.9800 ?
    C10' H10F . 0.9800 ?
    C11' C12' . 1.527(6) ?
    C11' H11A . 0.9900 ?
    C11' H11D . 0.9900 ?
    C12' C13' . 1.533(6) ?
    C12' H12' . 1.0000 ?
    C13' C14' . 1.495(7) ?
    C13' H13' . 1.0000 ?
    C14' C15' . 1.171(6) ?
    C15' C16' . 1.477(7) ?
    C16' H16C . 0.9900 ?
    C16' H16D . 0.9900 ?
    C17' C18' . 1.541(7) ?
    C17' C20' . 1.543(7) ?
    C17' C19' . 1.551(7) ?
    C18' H18D . 0.9800 ?
    C18' H18E . 0.9800 ?
    C18' H18F . 0.9800 ?
    C19' H19D . 0.9800 ?
    C19' H19E . 0.9800 ?
    C19' H19F . 0.9800 ?
    C20' H20D . 0.9800 ?
    C20' H20E . 0.9800 ?
    C20' H20F . 0.9800 ?
    C21' H21D . 0.9800 ?
    C21' H21E . 0.9800 ?
    C21' H21F . 0.9800 ?
    C22' H22D . 0.9800 ?
    C22' H22E . 0.9800 ?
    C22' H22F . 0.9800 ?
loop_
    _geom_angle_atom_site_label_1
    _geom_angle_atom_site_label_2
    _geom_angle_atom_site_label_3
    _geom_angle_site_symmetry_1
    _geom_angle_site_symmetry_3
    _geom_angle
    _geom_angle_publ_flag
    O5 Si C17 . . 104.6(2) ?
    O5 Si C22 . . 110.7(3) ?
    C17 Si C22 . . 111.5(2) ?
    O5 Si C21 . . 108.6(2) ?
    C17 Si C21 . . 110.6(3) ?
    C22 Si C21 . . 110.7(3) ?
    O2 S O1 . . 119.40(18) ?
    O2 S N . . 106.14(19) ?
    O1 S N . . 107.5(2) ?
    O2 S C1 . . 105.8(2) ?
    O1 S C1 . . 108.8(2) ?
    N S C1 . . 108.89(18) ?
    C8 O3 C11 . . 107.8(3) ?
    C13 O4 H4 . . 109.5 ?
    C16 O5 Si . . 128.3(3) ?
    C12 N C8 . . 110.2(3) ?
    C12 N S . . 119.0(3) ?
    C8 N S . . 123.4(3) ?
    C2 C1 C6 . . 119.7(4) ?
    C2 C1 S . . 119.0(3) ?
    C6 C1 S . . 121.2(4) ?
    C3 C2 C1 . . 119.2(4) ?
    C3 C2 H2B . . 120.4 ?
    C1 C2 H2B . . 120.4 ?
    C4 C3 C2 . . 121.7(5) ?
    C4 C3 H3A . . 119.2 ?
    C2 C3 H3A . . 119.2 ?
    C3 C4 C5 . . 118.6(5) ?
    C3 C4 C7 . . 121.1(5) ?
    C5 C4 C7 . . 120.3(4) ?
    C6 C5 C4 . . 120.7(5) ?
    C6 C5 H5A . . 119.7 ?
    C4 C5 H5A . . 119.7 ?
    C5 C6 C1 . . 120.0(5) ?
    C5 C6 H6A . . 120.0 ?
    C1 C6 H6A . . 120.0 ?
    C4 C7 H7A . . 109.5 ?
    C4 C7 H7B . . 109.5 ?
    H7A C7 H7B . . 109.5 ?
    C4 C7 H7C . . 109.5 ?
    H7A C7 H7C . . 109.5 ?
    H7B C7 H7C . . 109.5 ?
    O3 C8 N . . 100.7(4) ?
    O3 C8 C9 . . 106.8(4) ?
    N C8 C9 . . 112.3(3) ?
    O3 C8 C10 . . 110.2(3) ?
    N C8 C10 . . 112.5(4) ?
    C9 C8 C10 . . 113.4(4) ?
    C8 C9 H9A . . 109.5 ?
    C8 C9 H9B . . 109.5 ?
    H9A C9 H9B . . 109.5 ?
    C8 C9 H9C . . 109.5 ?
    H9A C9 H9C . . 109.5 ?
    H9B C9 H9C . . 109.5 ?
    C8 C10 H10A . . 109.5 ?
    C8 C10 H10B . . 109.5 ?
    H10A C10 H10B . . 109.5 ?
    C8 C10 H10C . . 109.5 ?
    H10A C10 H10C . . 109.5 ?
    H10B C10 H10C . . 109.5 ?
    O3 C11 C12 . . 105.3(3) ?
    O3 C11 H11B . . 110.7 ?
    C12 C11 H11B . . 110.7 ?
    O3 C11 H11C . . 110.7 ?
    C12 C11 H11C . . 110.7 ?
    H11B C11 H11C . . 108.8 ?
    N C12 C13 . . 111.5(3) ?
    N C12 C11 . . 101.5(4) ?
    C13 C12 C11 . . 113.6(4) ?
    N C12 H12B . . 110.0 ?
    C13 C12 H12B . . 110.0 ?
    C11 C12 H12B . . 110.0 ?
    O4 C13 C14 . . 108.5(4) ?
    O4 C13 C12 . . 112.3(4) ?
    C14 C13 C12 . . 108.3(3) ?
    O4 C13 H13A . . 109.2 ?
    C14 C13 H13A . . 109.2 ?
    C12 C13 H13A . . 109.2 ?
    C15 C14 C13 . . 177.7(5) ?
    C14 C15 C16 . . 176.4(5) ?
    O5 C16 C15 . . 114.0(4) ?
    O5 C16 H16A . . 108.8 ?
    C15 C16 H16A . . 108.8 ?
    O5 C16 H16B . . 108.8 ?
    C15 C16 H16B . . 108.8 ?
    H16A C16 H16B . . 107.7 ?
    C19 C17 C20 . . 109.7(5) ?
    C19 C17 C18 . . 110.5(5) ?
    C20 C17 C18 . . 108.1(4) ?
    C19 C17 Si . . 108.3(3) ?
    C20 C17 Si . . 108.6(4) ?
    C18 C17 Si . . 111.5(4) ?
    C17 C18 H18A . . 109.5 ?
    C17 C18 H18B . . 109.5 ?
    H18A C18 H18B . . 109.5 ?
    C17 C18 H18C . . 109.5 ?
    H18A C18 H18C . . 109.5 ?
    H18B C18 H18C . . 109.5 ?
    C17 C19 H19A . . 109.5 ?
    C17 C19 H19B . . 109.5 ?
    H19A C19 H19B . . 109.5 ?
    C17 C19 H19C . . 109.5 ?
    H19A C19 H19C . . 109.5 ?
    H19B C19 H19C . . 109.5 ?
    C17 C20 H20A . . 109.5 ?
    C17 C20 H20B . . 109.5 ?
    H20A C20 H20B . . 109.5 ?
    C17 C20 H20C . . 109.5 ?
    H20A C20 H20C . . 109.5 ?
    H20B C20 H20C . . 109.5 ?
    Si C21 H21A . . 109.5 ?
    Si C21 H21B . . 109.5 ?
    H21A C21 H21B . . 109.5 ?
    Si C21 H21C . . 109.5 ?
    H21A C21 H21C . . 109.5 ?
    H21B C21 H21C . . 109.5 ?
    Si C22 H22A . . 109.5 ?
    Si C22 H22B . . 109.5 ?
    H22A C22 H22B . . 109.5 ?
    Si C22 H22C . . 109.5 ?
    H22A C22 H22C . . 109.5 ?
    H22B C22 H22C . . 109.5 ?
    O1' S' O2' . . 119.81(19) ?
    O1' S' N' . . 107.00(19) ?
    O2' S' N' . . 106.73(18) ?
    O1' S' C1' . . 108.8(2) ?
    O2' S' C1' . . 105.3(2) ?
    N' S' C1' . . 108.81(18) ?
    O5' Si' C22' . . 110.7(2) ?
    O5' Si' C17' . . 103.6(2) ?
    C22' Si' C17' . . 113.2(2) ?
    O5' Si' C21' . . 109.7(2) ?
    C22' Si' C21' . . 109.4(2) ?
    C17' Si' C21' . . 110.1(2) ?
    C11' O3' C8' . . 107.8(3) ?
    C13' O4' H4' . . 109.5 ?
    C16' O5' Si' . . 125.7(3) ?
    C12' N' C8' . . 109.4(3) ?
    C12' N' S' . . 118.3(3) ?
    C8' N' S' . . 124.6(3) ?
    C2' C1' C6' . . 119.4(4) ?
    C2' C1' S' . . 119.8(3) ?
    C6' C1' S' . . 120.9(4) ?
    C1' C2' C3' . . 120.5(4) ?
    C1' C2' H2'A . . 119.7 ?
    C3' C2' H2'A . . 119.7 ?
    C4' C3' C2' . . 120.7(5) ?
    C4' C3' H3'A . . 119.7 ?
    C2' C3' H3'A . . 119.7 ?
    C3' C4' C5' . . 118.5(4) ?
    C3' C4' C7' . . 120.4(5) ?
    C5' C4' C7' . . 121.0(4) ?
    C6' C5' C4' . . 121.5(5) ?
    C6' C5' H5'A . . 119.2 ?
    C4' C5' H5'A . . 119.2 ?
    C5' C6' C1' . . 119.3(5) ?
    C5' C6' H6'A . . 120.3 ?
    C1' C6' H6'A . . 120.3 ?
    C4' C7' H7'A . . 109.5 ?
    C4' C7' H7'B . . 109.5 ?
    H7'A C7' H7'B . . 109.5 ?
    C4' C7' H7'C . . 109.5 ?
    H7'A C7' H7'C . . 109.5 ?
    H7'B C7' H7'C . . 109.5 ?
    O3' C8' N' . . 101.0(4) ?
    O3' C8' C9' . . 106.7(4) ?
    N' C8' C9' . . 111.5(3) ?
    O3' C8' C10' . . 111.2(3) ?
    N' C8' C10' . . 113.2(4) ?
    C9' C8' C10' . . 112.4(4) ?
    C8' C9' H9'A . . 109.5 ?
    C8' C9' H9'B . . 109.5 ?
    H9'A C9' H9'B . . 109.5 ?
    C8' C9' H9'C . . 109.5 ?
    H9'A C9' H9'C . . 109.5 ?
    H9'B C9' H9'C . . 109.5 ?
    C8' C10' H10D . . 109.5 ?
    C8' C10' H10E . . 109.5 ?
    H10D C10' H10E . . 109.5 ?
    C8' C10' H10F . . 109.5 ?
    H10D C10' H10F . . 109.5 ?
    H10E C10' H10F . . 109.5 ?
    O3' C11' C12' . . 105.3(4) ?
    O3' C11' H11A . . 110.7 ?
    C12' C11' H11A . . 110.7 ?
    O3' C11' H11D . . 110.7 ?
    C12' C11' H11D . . 110.7 ?
    H11A C11' H11D . . 108.8 ?
    N' C12' C11' . . 101.6(4) ?
    N' C12' C13' . . 111.8(3) ?
    C11' C12' C13' . . 113.7(4) ?
    N' C12' H12' . . 109.8 ?
    C11' C12' H12' . . 109.8 ?
    C13' C12' H12' . . 109.8 ?
    O4' C13' C14' . . 107.9(4) ?
    O4' C13' C12' . . 112.0(4) ?
    C14' C13' C12' . . 108.1(3) ?
    O4' C13' H13' . . 109.6 ?
    C14' C13' H13' . . 109.6 ?
    C12' C13' H13' . . 109.6 ?
    C15' C14' C13' . . 175.6(5) ?
    C14' C15' C16' . . 179.0(6) ?
    O5' C16' C15' . . 111.4(4) ?
    O5' C16' H16C . . 109.3 ?
    C15' C16' H16C . . 109.3 ?
    O5' C16' H16D . . 109.3 ?
    C15' C16' H16D . . 109.3 ?
    H16C C16' H16D . . 108.0 ?
    C18' C17' C20' . . 109.0(4) ?
    C18' C17' C19' . . 109.9(4) ?
    C20' C17' C19' . . 109.8(4) ?
    C18' C17' Si' . . 110.1(3) ?
    C20' C17' Si' . . 109.1(3) ?
    C19' C17' Si' . . 108.8(3) ?
    C17' C18' H18D . . 109.5 ?
    C17' C18' H18E . . 109.5 ?
    H18D C18' H18E . . 109.5 ?
    C17' C18' H18F . . 109.5 ?
    H18D C18' H18F . . 109.5 ?
    H18E C18' H18F . . 109.5 ?
    C17' C19' H19D . . 109.5 ?
    C17' C19' H19E . . 109.5 ?
    H19D C19' H19E . . 109.5 ?
    C17' C19' H19F . . 109.5 ?
    H19D C19' H19F . . 109.5 ?
    H19E C19' H19F . . 109.5 ?
    C17' C20' H20D . . 109.5 ?
    C17' C20' H20E . . 109.5 ?
    H20D C20' H20E . . 109.5 ?
    C17' C20' H20F . . 109.5 ?
    H20D C20' H20F . . 109.5 ?
    H20E C20' H20F . . 109.5 ?
    Si' C21' H21D . . 109.5 ?
    Si' C21' H21E . . 109.5 ?
    H21D C21' H21E . . 109.5 ?
    Si' C21' H21F . . 109.5 ?
    H21D C21' H21F . . 109.5 ?
    H21E C21' H21F . . 109.5 ?
    Si' C22' H22D . . 109.5 ?
    Si' C22' H22E . . 109.5 ?
    H22D C22' H22E . . 109.5 ?
    Si' C22' H22F . . 109.5 ?
    H22D C22' H22F . . 109.5 ?
    H22E C22' H22F . . 109.5 ?
loop_
    _geom_torsion_atom_site_label_1
    _geom_torsion_atom_site_label_2
    _geom_torsion_atom_site_label_3
    _geom_torsion_atom_site_label_4
    _geom_torsion_site_symmetry_1
    _geom_torsion_site_symmetry_2
    _geom_torsion_site_symmetry_3
    _geom_torsion_site_symmetry_4
    _geom_torsion
    _geom_torsion_publ_flag
    C17 Si O5 C16 . . . . 155.8(4) ?
    C22 Si O5 C16 . . . . 35.6(5) ?
    C21 Si O5 C16 . . . . -86.1(5) ?
    O2 S N C12 . . . . 61.0(3) ?
    O1 S N C12 . . . . -170.2(3) ?
    C1 S N C12 . . . . -52.6(3) ?
    O2 S N C8 . . . . -151.9(3) ?
    O1 S N C8 . . . . -23.1(3) ?
    C1 S N C8 . . . . 94.6(3) ?
    O2 S C1 C2 . . . . -31.0(4) ?
    O1 S C1 C2 . . . . -160.4(3) ?
    N S C1 C2 . . . . 82.7(4) ?
    O2 S C1 C6 . . . . 146.2(3) ?
    O1 S C1 C6 . . . . 16.7(4) ?
    N S C1 C6 . . . . -100.1(4) ?
    C6 C1 C2 C3 . . . . 0.1(6) ?
    S C1 C2 C3 . . . . 177.3(4) ?
    C1 C2 C3 C4 . . . . 0.0(7) ?
    C2 C3 C4 C5 . . . . -0.8(7) ?
    C2 C3 C4 C7 . . . . -179.0(4) ?
    C3 C4 C5 C6 . . . . 1.5(7) ?
    C7 C4 C5 C6 . . . . 179.6(4) ?
    C4 C5 C6 C1 . . . . -1.3(7) ?
    C2 C1 C6 C5 . . . . 0.5(6) ?
    S C1 C6 C5 . . . . -176.7(3) ?
    C11 O3 C8 N . . . . 37.8(4) ?
    C11 O3 C8 C9 . . . . 155.2(4) ?
    C11 O3 C8 C10 . . . . -81.2(4) ?
    C12 N C8 O3 . . . . -25.0(4) ?
    S N C8 O3 . . . . -174.6(3) ?
    C12 N C8 C9 . . . . -138.3(4) ?
    S N C8 C9 . . . . 72.1(5) ?
    C12 N C8 C10 . . . . 92.3(4) ?
    S N C8 C10 . . . . -57.3(4) ?
    C8 O3 C11 C12 . . . . -37.1(5) ?
    C8 N C12 C13 . . . . 125.1(4) ?
    S N C12 C13 . . . . -83.8(4) ?
    C8 N C12 C11 . . . . 3.8(4) ?
    S N C12 C11 . . . . 155.0(3) ?
    O3 C11 C12 N . . . . 19.0(4) ?
    O3 C11 C12 C13 . . . . -100.8(4) ?
    N C12 C13 O4 . . . . -63.6(5) ?
    C11 C12 C13 O4 . . . . 50.3(5) ?
    N C12 C13 C14 . . . . 176.6(4) ?
    C11 C12 C13 C14 . . . . -69.5(5) ?
    O5 Si C17 C19 . . . . 57.4(4) ?
    C22 Si C17 C19 . . . . 177.1(4) ?
    C21 Si C17 C19 . . . . -59.3(4) ?
    O5 Si C17 C20 . . . . -61.7(4) ?
    C22 Si C17 C20 . . . . 58.0(4) ?
    C21 Si C17 C20 . . . . -178.5(4) ?
    O5 Si C17 C18 . . . . 179.2(4) ?
    C22 Si C17 C18 . . . . -61.1(5) ?
    C21 Si C17 C18 . . . . 62.5(4) ?
    C22' Si' O5' C16' . . . . 48.3(4) ?
    C17' Si' O5' C16' . . . . 169.9(4) ?
    C21' Si' O5' C16' . . . . -72.6(4) ?
    O1' S' N' C12' . . . . -169.6(3) ?
    O2' S' N' C12' . . . . 61.0(3) ?
    C1' S' N' C12' . . . . -52.2(3) ?
    O1' S' N' C8' . . . . -23.5(4) ?
    O2' S' N' C8' . . . . -152.9(3) ?
    C1' S' N' C8' . . . . 94.0(4) ?
    O1' S' C1' C2' . . . . -160.1(3) ?
    O2' S' C1' C2' . . . . -30.4(4) ?
    N' S' C1' C2' . . . . 83.7(4) ?
    O1' S' C1' C6' . . . . 20.7(4) ?
    O2' S' C1' C6' . . . . 150.4(3) ?
    N' S' C1' C6' . . . . -95.5(4) ?
    C6' C1' C2' C3' . . . . 0.9(7) ?
    S' C1' C2' C3' . . . . -178.3(4) ?
    C1' C2' C3' C4' . . . . -0.2(7) ?
    C2' C3' C4' C5' . . . . -1.3(7) ?
    C2' C3' C4' C7' . . . . -178.8(4) ?
    C3' C4' C5' C6' . . . . 2.1(7) ?
    C7' C4' C5' C6' . . . . 179.5(4) ?
    C4' C5' C6' C1' . . . . -1.4(7) ?
    C2' C1' C6' C5' . . . . -0.2(7) ?
    S' C1' C6' C5' . . . . 179.0(3) ?
    C11' O3' C8' N' . . . . 38.2(4) ?
    C11' O3' C8' C9' . . . . 154.9(4) ?
    C11' O3' C8' C10' . . . . -82.2(4) ?
    C12' N' C8' O3' . . . . -24.8(4) ?
    S' N' C8' O3' . . . . -173.5(3) ?
    C12' N' C8' C9' . . . . -137.9(4) ?
    S' N' C8' C9' . . . . 73.4(5) ?
    C12' N' C8' C10' . . . . 94.3(4) ?
    S' N' C8' C10' . . . . -54.4(5) ?
    C8' O3' C11' C12' . . . . -37.7(5) ?
    C8' N' C12' C11' . . . . 3.4(4) ?
    S' N' C12' C11' . . . . 154.4(3) ?
    C8' N' C12' C13' . . . . 125.0(4) ?
    S' N' C12' C13' . . . . -84.0(4) ?
    O3' C11' C12' N' . . . . 19.6(5) ?
    O3' C11' C12' C13' . . . . -100.6(4) ?
    N' C12' C13' O4' . . . . -66.3(5) ?
    C11' C12' C13' O4' . . . . 48.0(5) ?
    N' C12' C13' C14' . . . . 175.0(4) ?
    C11' C12' C13' C14' . . . . -70.7(5) ?
    Si' O5' C16' C15' . . . . -84.5(5) ?
    O5' Si' C17' C18' . . . . 175.5(4) ?
    C22' Si' C17' C18' . . . . -64.5(4) ?
    C21' Si' C17' C18' . . . . 58.2(5) ?
    O5' Si' C17' C20' . . . . 55.9(4) ?
    C22' Si' C17' C20' . . . . 175.8(4) ?
    C21' Si' C17' C20' . . . . -61.4(4) ?
    O5' Si' C17' C19' . . . . -63.9(4) ?
    C22' Si' C17' C19' . . . . 56.0(4) ?
    C21' Si' C17' C19' . . . . 178.8(4) ?
loop_
    _geom_hbond_atom_site_label_D
    _geom_hbond_atom_site_label_H
    _geom_hbond_atom_site_label_A
    _geom_hbond_site_symmetry_A
    _geom_hbond_distance_DH
    _geom_hbond_distance_HA
    _geom_hbond_distance_DA
    _geom_hbond_angle_DHA
    O4 H4 O2 2 0.84 2.01 2.828(4) 164
    O4' H4' O2' 2_656 0.84 2.06 2.851(4) 157
data_global
_journal_date_recd_electronic     2008-04-22
_journal_date_accepted     2008-05-16
_journal_name_full     'Acta Crystallographica, Section E'
_journal_year     2008
_journal_volume     64
_journal_issue      6
_journal_page_first     o1171
_journal_page_last     o1171
_journal_paper_category     QO
_journal_coeditor_code     HB2724
_publ_contact_author_name     'Dr. Hans Preut'
_publ_contact_author_address
;       Fachbereich Chemie
 Universit\"at Dortmund
 Otto-Hahn-Str. 6
 44221 Dortmund
 Germany
;
_publ_contact_author_email     hans.preut@udo.edu
_publ_contact_author_fax     ?
_publ_contact_author_phone     '49-231-755-3813'
_publ_section_title
;
(1<i>R</i>,4'<i>S</i>)-4-(<i>tert</i>-Butyldimethylsilanoxy)-\\
1-[2,2-dimethyl-3-(p-tolylsulfonyl)-1,3-oxazolidin-4-yl]but-2-yn-1-ol
;
loop_
    _publ_author_name
    _publ_author_footnote
    _publ_author_address
    'Erdsack, J\"org' .
;      Fachbereich Chemie
       Technische Universit\"at Dortmund
       Otto-Hahn-Strasse 6
       44221 Dortmund
       Germany
;
    'Sch\"urmann, Markus' .
;      Fachbereich Chemie
       Technische Universit\"at Dortmund
       Otto-Hahn-Strasse 6
       44221 Dortmund
       Germany
;
    'Preut, Hans' .
;      Fachbereich Chemie
       Technische Universit\"at Dortmund
       Otto-Hahn-Strasse 6
       44221 Dortmund
       Germany
;
    'Krause, Norbert' .
;      Fachbereich Chemie
       Technische Universit\"at Dortmund
       Otto-Hahn-Strasse 6
       44221 Dortmund
       Germany
;
