# Supplementary material for: (1R,4′S)-4-(tert-Butyl­dimethyl­silan­oxy)-1-[2,2-dimethyl-3-(p-tolyl­sulfon­yl)-1,3-oxazolidin-4-yl]but-2-yn-1-ol
Source: Acta Crystallogr Sect E Struct Rep Online. 2008 May 30;64(Pt 6):o1171. doi: 10.1107/S1600536808014906 (PMC2961448; doi:10.1107/S1600536808014906)
Supplement: Supplementary file 2 [file e-64-o1171-Isup2.hkl]

# 
# h,k,l, Fc-squared, Fo-squared, sigma(Fo-squared) and status flag 
# 
data_I
_shelx_title ' ccd3281 in C2 (No. 5; rel. H"aufigkeit 0.9%)' 
_shelx_refln_list_code          4 
_shelx_F_calc_maximum      552.08 
_exptl_crystal_F_000      1952.00 
_reflns_d_resolution_high  0.8302 
 
loop_ 
 _symmetry_equiv_pos_as_xyz 
 'x, y, z' 
 '-x, y, -z' 
 'x+1/2, y+1/2, z' 
 '-x+1/2, y+1/2, -z' 
 
_cell_length_a    26.2830 
_cell_length_b    11.3346 
_cell_length_c    19.2190 
_cell_angle_alpha  90.000 
_cell_angle_beta  121.397 
_cell_angle_gamma  90.000 
 
_shelx_F_squared_multiplier     1.000 
 
loop_ 
 _refln_index_h 
 _refln_index_k 
 _refln_index_l 
 _refln_F_squared_calc 
 _refln_F_squared_meas 
 _refln_F_squared_sigma 
 _refln_observed_status 
   1 -11   0       72.20      222.84    499.34 o 
   3 -11   0     1071.35      934.71    926.45 o 
   5 -11   0      272.34     -247.60    699.48 o 
   7 -11   0       10.46      -12.38    742.81 o 
  15 -11   0      237.59      439.50    744.88 o 
   0 -10   0      995.99      383.79    491.08 o 
   2 -10   0     1160.66     1056.45    392.04 o 
   4 -10   0     1976.12     2036.55    389.98 o 
   6 -10   0     1785.59     1335.00    534.41 o 
   8 -10   0     3278.81     3173.47    802.65 o 
  10 -10   0      543.35      286.81    959.47 o 
  14 -10   0       67.53      -70.15    511.72 o 
  16 -10   0      448.76      348.71    643.77 o 
  18 -10   0      260.95      146.50    703.61 o 
   1  -9   0      399.78      334.27    317.76 o 
   3  -9   0     2438.59     2383.20    365.22 o 
   5  -9   0      391.72      146.50    408.55 o 
   7  -9   0      327.70      288.87    427.12 o 
   9  -9   0      558.14      519.97    474.58 o 
  11  -9   0      898.11      957.41    674.72 o 
  13  -9   0      587.94      515.84    701.55 o 
  15  -9   0      360.68      352.84    429.18 o 
  17  -9   0      252.27      311.57    445.69 o 
  19  -9   0       91.19       18.57    757.26 o 
   0  -8   0     9617.79     9761.82    623.14 o 
   2  -8   0     5407.16     5447.30    356.96 o 
   4  -8   0     1898.53     1735.30    315.70 o 
   6  -8   0      137.12       22.70    354.90 o 
   8  -8   0     3841.16     3493.29    387.91 o 
  10  -8   0      120.84      202.21    344.58 o 
  12  -8   0     1596.19     1675.46    412.67 o 
  14  -8   0      902.33      843.92    344.58 o 
  16  -8   0     3073.83     3152.83    293.00 o 
  18  -8   0     3904.08     3804.86    387.91 o 
  20  -8   0      496.83      208.40    594.25 o 
   1  -7   0      967.41      860.43    264.11 o 
   3  -7   0     1769.60     1574.35    301.25 o 
   5  -7   0      924.06     1000.74    323.95 o 
   7  -7   0      477.73      614.89    332.20 o 
   9  -7   0      616.41      782.02    350.77 o 
  11  -7   0     4071.11     4132.94    222.84 o 
  13  -7   0      514.27      515.84    187.77 o 
  15  -7   0      265.01      222.84    177.45 o 
  17  -7   0      950.87      788.21    262.05 o 
  19  -7   0       85.12       53.65    270.30 o 
  21  -7   0      486.48      297.13    447.75 o 
  23  -7   0      788.72      753.13    699.48 o 
   0  -6   0    14135.59    15246.26    767.57 o 
   2  -6   0      132.01      101.11    257.92 o 
   4  -6   0     5343.45     5249.22    375.53 o 
   6  -6   0     3261.88     3055.86    278.56 o 
   8  -6   0     2531.03     2746.35    321.89 o 
  10  -6   0      636.91      656.15    156.82 o 
  12  -6   0     5094.70     4995.43    245.54 o 
  14  -6   0     9138.22    10003.23    402.36 o 
  16  -6   0     1384.86     1281.35    218.72 o 
  18  -6   0     1059.91      978.04    276.49 o 
  20  -6   0      189.85      290.94    274.43 o 
  22  -6   0      539.15      274.43    489.02 o 
  24  -6   0      341.35      121.74    598.38 o 
   1  -5   0      553.21      610.76    220.78 o 
   3  -5   0     1820.79     1576.42    237.29 o 
   5  -5   0      872.07      930.58    226.97 o 
   7  -5   0      139.28      123.80    109.36 o 
   9  -5   0       93.61       78.41    129.99 o 
  11  -5   0     3850.93     3501.54    212.53 o 
  13  -5   0      871.55      897.57    163.01 o 
  15  -5   0      463.31      278.56    208.40 o 
  17  -5   0      671.03      732.50    193.96 o 
  19  -5   0     1310.66     1343.26    309.51 o 
  21  -5   0      341.02      293.00    293.00 o 
  23  -5   0      516.34      775.83    466.32 o 
  25  -5   0       79.69      408.55    614.89 o 
   0  -4   0      170.29      600.44    181.58 o 
   2  -4   0     1844.23     1743.55    177.45 o 
   4  -4   0     9271.82     9937.20    394.10 o 
   6  -4   0    11652.81    12473.09    354.90 o 
   8  -4   0    10367.41    11090.63    373.47 o 
  10  -4   0      627.34      588.06    134.12 o 
  12  -4   0     2837.39     2872.21    198.08 o 
  14  -4   0     3753.53     3765.66    224.91 o 
  16  -4   0       58.61       94.92    146.50 o 
  18  -4   0     3643.03     3350.92    309.51 o 
  20  -4   0      337.90      392.04    293.00 o 
  22  -4   0       84.07      216.65    439.50 o 
  24  -4   0       57.31      109.36    511.72 o 
   1  -3   0      162.16      175.39    111.42 o 
   3  -3   0     1092.80     1056.45    152.69 o 
   5  -3   0       70.98       88.73     78.41 o 
   7  -3   0       14.41       -8.25     80.47 o 
   9  -3   0     1429.02     1493.88    109.36 o 
  11  -3   0      417.21      439.50    121.74 o 
  13  -3   0     1584.43     1584.67    171.26 o 
  15  -3   0      679.81      528.22    181.58 o 
  17  -3   0     1335.75     1231.83    214.59 o 
  19  -3   0     2190.15     2090.20    266.18 o 
  21  -3   0       32.63       26.82    208.40 o 
  23  -3   0      381.16      812.97    499.34 o 
  25  -3   0       44.11      148.56    540.60 o 
   0  -2   0   303963.41   299766.81  10325.12 o 
   2  -2   0     3230.20     3369.49    107.30 o 
   4  -2   0    18843.27    19738.22    466.32 o 
   6  -2   0    33026.96    31837.84    604.57 o 
   8  -2   0     2553.49     2486.36    121.74 o 
  10  -2   0     7834.08     8383.48    255.86 o 
  12  -2   0     4025.28     4087.54    200.15 o 
  14  -2   0    13613.89    13424.30    460.13 o 
  16  -2   0      147.60      152.69    169.20 o 
  18  -2   0     1696.12     1539.28    171.26 o 
  20  -2   0      881.22      984.23    288.87 o 
  22  -2   0       34.09       76.34    346.65 o 
  24  -2   0      283.26      241.41    474.58 o 
  26  -2   0      145.55      -26.82    577.74 o 
   3  -1   0        4.57       12.38     33.01 o 
   5  -1   0    16474.28    15326.73    313.63 o 
   7  -1   0     1371.31     1423.73     84.60 o 
   9  -1   0     6772.73     6600.73    222.84 o 
  11  -1   0     1290.07     1341.19    117.61 o 
  13  -1   0      334.05      338.39    117.61 o 
  15  -1   0      140.68      154.75     84.60 o 
  17  -1   0     1167.80      969.79    231.10 o 
  19  -1   0      359.58      315.70    210.46 o 
  21  -1   0       80.50      136.18    297.13 o 
  23  -1   0      529.51      810.91    497.27 o 
  25  -1   0      115.72      515.84    569.49 o 
   4   0   0      419.55      305.38     53.65 o 
   6   0   0     5896.67     5781.57    210.46 o 
   8   0   0     2274.07     2168.60    109.36 o 
  10   0   0     2783.98     2577.15    123.80 o 
  12   0   0      704.55      751.07     92.85 o 
  14   0   0    20997.95    21085.61    720.12 o 
  16   0   0     2920.75     3233.30    284.75 o 
  18   0   0     4663.56     4749.88    352.84 o 
  20   0   0     5100.92     5189.38    443.63 o 
  22   0   0       85.42      259.98    340.46 o 
  24   0   0      140.37     -253.79    511.72 o 
  26   0   0      459.84      788.21    608.69 o 
   3   1   0        4.23       33.01     45.39 o 
   5   1   0    16509.14    15223.56    317.76 o 
   7   1   0     1376.16     1452.61    103.17 o 
   9   1   0     6775.93     6485.18    210.46 o 
  11   1   0     1305.75     1337.07    129.99 o 
  13   1   0      331.75      342.52    105.23 o 
  15   1   0      149.99      150.63     94.92 o 
  17   1   0     1170.87     1279.29    241.41 o 
  19   1   0      357.52      383.79    189.83 o 
  21   1   0       78.84      148.56    307.44 o 
  23   1   0      528.34      583.93    499.34 o 
  25   1   0      119.54     -198.08    645.84 o 
   0   2   0   304789.31   286794.38   6897.85 o 
   2   2   0     3214.48     3309.65    127.93 o 
   4   2   0    19078.61    19855.84    464.26 o 
   6   2   0    33392.75    31643.88    837.73 o 
   8   2   0     2600.16     2500.81    175.39 o 
  10   2   0     7828.20     8329.84    278.56 o 
  12   2   0     4008.72     4044.21    191.89 o 
  14   2   0    13734.76    13936.02    443.63 o 
  16   2   0      168.33      191.89    142.37 o 
  18   2   0     1674.18     1460.87    272.37 o 
  20   2   0      894.27      829.48    288.87 o 
  22   2   0       30.57       41.27    297.13 o 
  24   2   0      287.36      319.82    559.17 o 
  26   2   0      143.99      136.18    561.24 o 
   1   3   0      161.58      134.12     59.84 o 
   3   3   0     1087.42      967.72    123.80 o 
   5   3   0       71.33      107.30    117.61 o 
   7   3   0       15.37       18.57    138.25 o 
   9   3   0     1445.32     1508.33    179.51 o 
  11   3   0      408.36      472.51    189.83 o 
  13   3   0     1578.55     1545.47    216.65 o 
  15   3   0      688.68      536.48    220.78 o 
  17   3   0     1340.29     1174.06    243.48 o 
  19   3   0     2206.70     2663.81    456.01 o 
  21   3   0       30.25       61.90    350.77 o 
  23   3   0      382.92      379.66    418.86 o 
  25   3   0       38.80       26.82    577.74 o 
   0   4   0      195.37      534.41    134.12 o 
   2   4   0     1950.41     1916.87     86.66 o 
   4   4   0     9450.58    10197.19    369.34 o 
   6   4   0    11891.75    12446.26    383.79 o 
   8   4   0    10362.42    11076.18    443.63 o 
  10   4   0      620.18      598.38    212.53 o 
  12   4   0     2756.64     2659.69    266.18 o 
  14   4   0     3817.33     3586.14    344.58 o 
  16   4   0       69.93       14.44    278.56 o 
  18   4   0     3708.85     3493.29    342.52 o 
  20   4   0      363.62      344.58    427.12 o 
  22   4   0       80.00      -12.38    509.65 o 
  24   4   0       55.94      226.97    623.14 o 
   1   5   0      553.11      517.91     99.04 o 
   3   5   0     1803.51     1495.95    204.27 o 
   5   5   0      849.90      693.29    185.70 o 
   7   5   0      133.06       49.52    183.64 o 
   9   5   0       98.36      119.68    218.72 o 
  11   5   0     3847.35     3897.71    338.39 o 
  13   5   0      867.61      825.35    284.75 o 
  15   5   0      460.74      379.66    313.63 o 
  17   5   0      670.56      711.86    280.62 o 
  19   5   0     1326.49     1238.02    348.71 o 
  21   5   0      349.36      241.41    614.89 o 
  23   5   0      525.65      691.23    538.54 o 
  25   5   0       76.43      251.73    782.02 o 
   0   6   0    14587.90    14784.07    586.00 o 
   2   6   0      109.38       68.09     76.34 o 
   4   6   0     5386.55     5071.77    328.08 o 
   6   6   0     3241.40     3198.23    247.60 o 
   8   6   0     2575.20     2657.62    274.43 o 
  10   6   0      625.75      621.08    290.94 o 
  12   6   0     5070.05     5389.53    396.17 o 
  14   6   0     9244.64    10120.84    575.68 o 
  16   6   0     1401.72     1332.94    348.71 o 
  18   6   0     1098.42      922.33    410.61 o 
  20   6   0      207.65      212.53    369.34 o 
  22   6   0      531.15      264.11    586.00 o 
  24   6   0      338.23      297.13    709.80 o 
   1   7   0      971.92      907.88    132.06 o 
   3   7   0     1749.95     1722.92    249.67 o 
   5   7   0      923.04      975.98    237.29 o 
   7   7   0      473.29      332.20    247.60 o 
   9   7   0      607.87      695.36    319.82 o 
  11   7   0     4100.33     4219.60    396.17 o 
  13   7   0      516.79      505.53    371.41 o 
  15   7   0      251.34      293.00    334.27 o 
  17   7   0      945.17      817.10    369.34 o 
  19   7   0       88.18      276.49    480.77 o 
  21   7   0      497.47      555.05    707.74 o 
  23   7   0      789.47      763.45    713.93 o 
   0   8   0     9816.99     9722.61    555.05 o 
   2   8   0     5428.14     5802.20    402.36 o 
   4   8   0     1899.61     2055.12    305.38 o 
   6   8   0      135.93      132.06    284.75 o 
   8   8   0     3874.54     3491.23    377.60 o 
  10   8   0      115.33      138.25    317.76 o 
  12   8   0     1592.69     1885.92    443.63 o 
  14   8   0      948.24      912.01    410.61 o 
  16   8   0     3087.54     3375.68    511.72 o 
  18   8   0     3909.47     4211.34    577.74 o 
  20   8   0      508.45      414.74    433.31 o 
   1   9   0      408.88      484.89    140.31 o 
   3   9   0     2427.60     2430.65    340.46 o 
   5   9   0      401.03      264.11    332.20 o 
   7   9   0      326.39      293.00    323.95 o 
   9   9   0      557.14      334.27    445.69 o 
  11   9   0      907.95      930.58    371.41 o 
  13   9   0      594.00      400.29    445.69 o 
  15   9   0      350.88      445.69    414.74 o 
  17   9   0      250.27      105.23    528.22 o 
  19   9   0       90.34       80.47    478.70 o 
   0  10   0      937.49     1015.18    270.30 o 
   2  10   0     1088.65      947.09    297.13 o 
   4  10   0     2062.42     2358.44    332.20 o 
   6  10   0     1770.21     1661.02    373.47 o 
   8  10   0     3308.02     3375.68    526.16 o 
  10  10   0      556.85      278.56    522.03 o 
  12  10   0     2059.52     2183.05    639.65 o 
  14  10   0       62.49      697.42    532.35 o 
  16  10   0      435.31      491.08    563.30 o 
  18  10   0      251.19      150.63    600.44 o 
   1  11   0       74.73       99.04    259.98 o 
   3  11   0     1072.39     1138.98    361.09 o 
   5  11   0      279.43      435.37    392.04 o 
   7  11   0        9.08     -280.62   1015.18 o 
   9  11   0      311.97      581.87    571.55 o 
  11  11   0      146.05      127.93    691.23 o 
  13  11   0       28.45      616.95    763.45 o 
  15  11   0      243.07      177.45    586.00 o 
   0  12   0     1476.72     1112.16    994.55 o 
   2  12   0      527.68      753.13    705.67 o 
   4  12   0      224.78      183.64    445.69 o 
   6  12   0      474.06      375.53    493.15 o 
   8  12   0      387.15      666.47    542.67 o 
  10  12   0       75.16     -326.01    664.41 o 
  12  12   0      271.97      196.02    546.79 o 
   1  13   0        1.80      -82.53   1252.47 o 
   3  13   0      384.27      546.79   1153.43 o 
   5  13   0      140.79     -493.15   1285.48 o 
   7  13   0       56.21     -105.23   1326.75 o 
  -7 -11   1      938.38      656.15    870.74 o 
  -5 -11   1     1118.03      736.62    856.30 o 
  -3 -11   1      567.09      670.60    528.22 o 
  -1 -11   1     5117.84     4370.22    926.45 o 
   1 -11   1     1077.54     1134.85    744.88 o 
   3 -11   1      921.13      905.82    726.31 o 
   5 -11   1      356.07      627.27    647.90 o 
   7 -11   1      179.91       57.77    674.72 o 
  15 -11   1       69.69     -185.70    676.79 o 
 -18 -10   1       62.29      361.09    685.04 o 
 -16 -10   1      179.40      243.48    728.37 o 
 -10 -10   1      427.81      736.62   1046.13 o 
  -8 -10   1      514.13      278.56    711.86 o 
  -6 -10   1      505.62      472.51    400.29 o 
  -4 -10   1      202.08      146.50    396.17 o 
  -2 -10   1     2117.28     2065.44    400.29 o 
   0 -10   1      123.69      204.27    336.33 o 
   2 -10   1      144.56      249.67    354.90 o 
   4 -10   1      575.82      701.55    323.95 o 
   6 -10   1      903.08      687.10    468.39 o 
   8 -10   1       50.12     -216.65    715.99 o 
  10 -10   1        0.84      177.45    786.14 o 
  14 -10   1        9.48     -202.21    592.19 o 
  16 -10   1      245.58     -175.39    629.33 o 
 -21  -9   1      376.60     1081.21    825.35 o 
 -19  -9   1       50.15     -204.27    588.06 o 
 -17  -9   1      306.04      385.85    468.39 o 
 -15  -9   1      935.42      845.98    435.37 o 
 -13  -9   1      322.83      515.84    676.79 o 
 -11  -9   1     1042.73      990.42    538.54 o 
  -9  -9   1     4823.33     4423.87    484.89 o 
  -7  -9   1     2947.36     2812.38    400.29 o 
  -5  -9   1     3508.13     3526.30    410.61 o 
  -3  -9   1      854.80     1037.88    321.89 o 
  -1  -9   1      286.44      379.66    303.32 o 
   1  -9   1     3694.01     3551.06    367.28 o 
   3  -9   1    10920.95    10931.75    538.54 o 
   5  -9   1     4933.26     4914.95    563.30 o 
   7  -9   1     1565.40     1722.92    425.05 o 
   9  -9   1     5115.31     4687.98    567.43 o 
  11  -9   1     7660.69     7374.49    920.26 o 
  13  -9   1     2013.74     2075.75    466.32 o 
  15  -9   1      465.03      484.89    462.20 o 
  17  -9   1      655.15     1035.81    472.51 o 
  19  -9   1      181.73      641.71    670.60 o 
 -22  -8   1      262.46      150.63    612.82 o 
 -20  -8   1      702.66      530.29    402.36 o 
 -18  -8   1      703.18      658.22    280.62 o 
 -16  -8   1     1055.43     1019.31    204.27 o 
 -14  -8   1      445.40      641.71    406.48 o 
 -12  -8   1      503.12      398.23    427.12 o 
 -10  -8   1      575.96      602.50    311.57 o 
  -8  -8   1      945.59      874.87    383.79 o 
  -6  -8   1     1049.92     1184.38    373.47 o 
  -4  -8   1      474.31      171.26    367.28 o 
  -2  -8   1     1169.42      959.47    297.13 o 
   0  -8   1      741.15      623.14    243.48 o 
   2  -8   1      770.28      749.00    266.18 o 
   4  -8   1      491.67      639.65    336.33 o 
   6  -8   1     2899.01     2750.48    456.01 o 
   8  -8   1      556.58      625.20    394.10 o 
  10  -8   1      152.20       -4.13    383.79 o 
  12  -8   1      220.79      115.55    286.81 o 
  14  -8   1      357.01      243.48    198.08 o 
  16  -8   1     1078.16      990.42    257.92 o 
  18  -8   1      481.94      255.86    402.36 o 
  20  -8   1      490.88      493.15    718.05 o 
 -23  -7   1     1596.10     2457.48    761.38 o 
 -21  -7   1      418.92      486.96    379.66 o 
 -19  -7   1      123.37       61.90    237.29 o 
 -17  -7   1      246.41      338.39    241.41 o 
 -15  -7   1      871.50      817.10    216.65 o 
 -13  -7   1      935.35      852.17    175.39 o 
 -11  -7   1     1296.91     1262.78    361.09 o 
  -9  -7   1     6186.55     6545.02    458.07 o 
  -7  -7   1     2572.38     2672.07    373.47 o 
  -5  -7   1     3306.87     3458.21    350.77 o 
  -3  -7   1     5294.05     5558.73    363.15 o 
  -1  -7   1     3411.41     3990.56    297.13 o 
   1  -7   1     1909.71     1757.99    255.86 o 
   3  -7   1     5412.90     5608.25    422.99 o 
   5  -7   1     1753.24     1951.95    375.53 o 
   7  -7   1     5769.29     5641.26    451.88 o 
   9  -7   1    18519.19    19449.35    833.60 o 
  11  -7   1     9156.93     9373.90    394.10 o 
  13  -7   1     5518.50     5212.08    297.13 o 
  15  -7   1     1640.36     1401.03    259.98 o 
  17  -7   1     2397.36     2358.44    342.52 o 
  19  -7   1      182.28      293.00    313.63 o 
  21  -7   1      150.22     -152.69    460.13 o 
 -24  -6   1      136.00      468.39    550.92 o 
 -22  -6   1      806.59      897.57    515.84 o 
 -20  -6   1       60.10      229.03    264.11 o 
 -18  -6   1      124.02      -24.76    237.29 o 
 -16  -6   1      883.34      942.96    214.59 o 
 -14  -6   1     1736.95     1644.51    196.02 o 
 -12  -6   1      894.26      953.28    156.82 o 
 -10  -6   1     1882.57     2098.45    187.77 o 
  -8  -6   1     1090.60     1066.76    293.00 o 
  -6  -6   1      665.64      600.44    231.10 o 
  -4  -6   1      356.10      200.15    257.92 o 
  -2  -6   1      363.46      303.32    216.65 o 
   0  -6   1      167.25      134.12    183.64 o 
   2  -6   1     1246.48     1124.54    280.62 o 
   4  -6   1     1001.12      967.72    243.48 o 
   6  -6   1     3137.89     2965.07    363.15 o 
   8  -6   1      267.13      191.89    142.37 o 
  10  -6   1      596.37      550.92    189.83 o 
  12  -6   1      774.56      720.12    189.83 o 
  14  -6   1     1761.10     1881.80    202.21 o 
  16  -6   1     1368.45     1167.87    229.03 o 
  18  -6   1      179.08      181.58    278.56 o 
  20  -6   1      275.71      497.27    437.43 o 
  22  -6   1      531.20      614.89    536.48 o 
 -25  -5   1      262.56      202.21    528.22 o 
 -23  -5   1      277.12      598.38    503.46 o 
 -21  -5   1      847.65      796.46    346.65 o 
 -19  -5   1     2941.44     2606.04    396.17 o 
 -17  -5   1     1789.05     1712.60    214.59 o 
 -15  -5   1      260.49      319.82    173.32 o 
 -13  -5   1      902.01      901.69    146.50 o 
 -11  -5   1     9140.45     9499.77    313.63 o 
  -9  -5   1     2260.49     2226.38    160.94 o 
  -7  -5   1    13804.97    14375.52    379.66 o 
  -5  -5   1     4799.13     5232.71    305.38 o 
  -3  -5   1     5273.17     5350.33    311.57 o 
  -1  -5   1    12072.10    14160.93    501.40 o 
   1  -5   1    12823.61    14115.53    534.41 o 
   3  -5   1     2063.40     2459.54    247.60 o 
   5  -5   1      129.25      101.11    175.39 o 
   7  -5   1      289.35      262.05    134.12 o 
   9  -5   1    13935.44    14070.14    412.67 o 
  11  -5   1     4359.10     4607.51    237.29 o 
  13  -5   1     2307.04     2290.34    206.34 o 
  15  -5   1     3928.51     3676.93    257.92 o 
  17  -5   1      213.29      278.56    202.21 o 
  19  -5   1      358.92      385.85    350.77 o 
  21  -5   1      220.49      326.01    420.93 o 
  23  -5   1      281.80      389.98    559.17 o 
 -26  -4   1      463.20      140.31    678.85 o 
 -24  -4   1      635.91      798.53    418.86 o 
 -22  -4   1      943.72     1167.87    354.90 o 
 -20  -4   1      264.34      414.74    288.87 o 
 -18  -4   1      929.49      852.17    235.22 o 
 -16  -4   1      183.60      226.97    181.58 o 
 -14  -4   1     2177.42     2271.77    187.77 o 
 -12  -4   1     1092.74     1031.69    134.12 o 
 -10  -4   1     2495.75     2471.92    158.88 o 
  -8  -4   1      254.48      323.95    132.06 o 
  -6  -4   1      639.54      782.02     99.04 o 
  -4  -4   1      931.80      728.37    169.20 o 
  -2  -4   1      433.79      319.82    156.82 o 
   0  -4   1      562.58      647.90    146.50 o 
   2  -4   1      218.01      328.08    185.70 o 
   4  -4   1      537.67      573.62    181.58 o 
   6  -4   1     1398.00     1493.88    136.18 o 
   8  -4   1       34.55       47.46    115.55 o 
  10  -4   1      651.79      511.72    140.31 o 
  12  -4   1     2115.99     1980.84    177.45 o 
  14  -4   1      566.68      598.38    171.26 o 
  16  -4   1      516.73      453.94    179.51 o 
  18  -4   1      471.64      491.08    224.91 o 
  20  -4   1       59.05       57.77    293.00 o 
  22  -4   1      332.50      468.39    503.46 o 
  24  -4   1      160.57     -111.42    596.31 o 
 -27  -3   1       17.15       37.14    608.69 o 
 -25  -3   1      444.77      647.90    567.43 o 
 -23  -3   1       74.97      239.35    196.02 o 
 -21  -3   1      846.80      903.76    282.68 o 
 -19  -3   1     5547.83     5806.33    367.28 o 
 -17  -3   1     2148.02     2069.56    237.29 o 
 -15  -3   1     2401.21     2410.02    202.21 o 
 -13  -3   1     5237.17     5084.15    229.03 o 
 -11  -3   1    10725.36    10644.94    315.70 o 
  -9  -3   1     2610.67     2909.36    148.56 o 
  -7  -3   1     8905.57     9233.59    288.87 o 
  -5  -3   1    50829.87    49221.75   1048.19 o 
  -3  -3   1    17891.24    17540.73    406.48 o 
  -1  -3   1    22551.75    22988.04    530.29 o 
   1  -3   1     2308.25     2253.20    125.87 o 
   3  -3   1     1415.37     1413.41     96.98 o 
   5  -3   1     1536.52     1549.59    125.87 o 
   7  -3   1     6242.13     6185.99    189.83 o 
   9  -3   1     6563.23     6617.24    231.10 o 
  11  -3   1     2343.69     2451.29    165.07 o 
  13  -3   1      232.86      235.22    134.12 o 
  15  -3   1     4143.39     4147.38    266.18 o 
  17  -3   1     1239.28     1176.12    214.59 o 
  19  -3   1     1453.51     1390.71    183.64 o 
  21  -3   1      262.95      373.47    460.13 o 
  23  -3   1      235.47       55.71    433.31 o 
  25  -3   1      234.86      206.34    575.68 o 
 -26  -2   1       24.88      -24.76    449.82 o 
 -24  -2   1      187.20      567.43    526.16 o 
 -22  -2   1      825.67      858.36    445.69 o 
 -20  -2   1      510.37      542.67    187.77 o 
 -18  -2   1     1908.29     1821.96    222.84 o 
 -16  -2   1       84.58       53.65    167.13 o 
 -14  -2   1     6296.24     6448.04    268.24 o 
 -12  -2   1      411.47      544.73    134.12 o 
 -10  -2   1     2876.11     3016.65    140.31 o 
  -8  -2   1     1659.87     1607.37    111.42 o 
  -6  -2   1     4855.90     4659.10    144.44 o 
  -4  -2   1      529.63      561.24    101.11 o 
  -2  -2   1     1404.25     1446.42     70.15 o 
   0  -2   1     1201.07     1163.74     90.79 o 
   2  -2   1     2398.42     2232.57     94.92 o 
   4  -2   1     1428.30     1553.72    105.23 o 
   6  -2   1      725.16      823.29     84.60 o 
   8  -2   1     1707.78     1652.76    107.30 o 
  10  -2   1      632.01      583.93     94.92 o 
  12  -2   1     2059.27     1887.99    156.82 o 
  14  -2   1      836.28      879.00    140.31 o 
  16  -2   1      342.23      301.25    117.61 o 
  18  -2   1      980.03      932.64    257.92 o 
  20  -2   1      575.80      356.96    249.67 o 
  22  -2   1        4.52       66.03    396.17 o 
  24  -2   1      677.31      866.62    571.55 o 
 -27  -1   1      291.27      410.61    656.15 o 
 -25  -1   1     1238.19     2026.23    612.82 o 
 -23  -1   1      219.30      109.36    451.88 o 
 -21  -1   1     2489.91     1941.63    323.95 o 
 -19  -1   1     7404.11     7426.08    255.86 o 
 -17  -1   1     2700.73     2659.69    169.20 o 
 -15  -1   1     1212.83     1372.14    173.32 o 
 -13  -1   1     9170.73     9078.84    379.66 o 
 -11  -1   1    31505.24    31569.60    841.86 o 
  -9  -1   1    12166.53    12400.87    396.17 o 
  -7  -1   1   193562.38   189328.88   3767.72 o 
  -5  -1   1   112973.23   107272.69   2218.13 o 
  -3  -1   1    13308.09    13678.10    451.88 o 
   1  -1   1    24850.86    24320.97    464.26 o 
   3  -1   1    85533.91    81992.25   1273.10 o 
   5  -1   1    29101.46    27240.65    503.46 o 
   7  -1   1     2319.26     2313.04     94.92 o 
   9  -1   1     8976.49     8899.33    249.67 o 
  11  -1   1     4515.74     4541.48    181.58 o 
  13  -1   1     3759.36     3877.08    247.60 o 
  15  -1   1     1579.57     1642.44    231.10 o 
  17  -1   1      736.89      629.33    208.40 o 
  19  -1   1     1366.96     1054.38    295.06 o 
  21  -1   1       97.35      119.68    323.95 o 
  23  -1   1      163.39       39.20    559.17 o 
  25  -1   1       22.37      -20.63    594.25 o 
 -26   0   1       95.79      -14.44    627.27 o 
 -24   0   1       53.24     -129.99    404.42 o 
 -22   0   1      372.87      336.33    259.98 o 
 -20   0   1      622.48      526.16    235.22 o 
 -18   0   1       19.75        4.13     94.92 o 
 -16   0   1      391.52      433.31    136.18 o 
 -14   0   1     7634.47     7900.65    290.94 o 
 -12   0   1     3368.31     3833.75    183.64 o 
 -10   0   1      149.04      115.55    121.74 o 
  -8   0   1      191.56      136.18     84.60 o 
  -6   0   1     8213.11     7706.70    274.43 o 
  -4   0   1      918.16      930.58     66.03 o 
   2   0   1     1063.95      856.30     47.46 o 
   4   0   1        3.33       -6.19     49.52 o 
   6   0   1       97.65       18.57     78.41 o 
   8   0   1     3551.43     3553.13    169.20 o 
  10   0   1      605.91      625.20    117.61 o 
  12   0   1      303.14      369.34    154.75 o 
  14   0   1     1566.54     1491.82    202.21 o 
  16   0   1       99.73       66.03    204.27 o 
  18   0   1     1257.15     1363.89    272.37 o 
  20   0   1      893.77     1004.86    319.82 o 
  22   0   1      156.18      165.07    297.13 o 
  24   0   1     1789.48     2220.19    627.27 o 
  26   0   1      407.41     -138.25    680.91 o 
 -27   1   1      289.82      354.90    676.79 o 
 -25   1   1     1245.20     1493.88    619.01 o 
 -23   1   1      208.29      177.45    352.84 o 
 -21   1   1     2506.22     2094.32    309.51 o 
 -19   1   1     7430.11     7436.40    449.82 o 
 -17   1   1     2713.50     2694.76    204.27 o 
 -15   1   1     1223.92     1310.24    154.75 o 
 -13   1   1     9066.30     9272.80    307.44 o 
 -11   1   1    31814.09    31815.14    709.80 o 
  -9   1   1    11978.46    11823.13    326.01 o 
  -7   1   1   193542.98   191491.30   3369.49 o 
  -5   1   1   112893.77   106480.34   2255.27 o 
  -3   1   1    13347.03    13508.90    435.37 o 
   1   1   1    25120.36    24760.47    532.35 o 
   3   1   1    85552.59    81455.77   1271.04 o 
   5   1   1    29148.55    27380.96    482.83 o 
   7   1   1     2348.21     2255.27    105.23 o 
   9   1   1     8822.56     8503.16    214.59 o 
  11   1   1     4380.07     4729.25    224.91 o 
  13   1   1     3768.12     3976.12    274.43 o 
  15   1   1     1580.80     1683.71    235.22 o 
  17   1   1      744.91      658.22    204.27 o 
  19   1   1     1364.53     1211.20    290.94 o 
  21   1   1       95.87     -189.83    334.27 o 
  23   1   1      163.64      103.17    544.73 o 
  25   1   1       20.56      175.39    530.29 o 
 -26   2   1       23.74      255.86    612.82 o 
 -24   2   1      188.87      235.22    546.79 o 
 -22   2   1      821.97      718.05    268.24 o 
 -20   2   1      527.08      590.12    163.01 o 
 -18   2   1     1907.21     1879.73    212.53 o 
 -16   2   1       83.67       51.58    148.56 o 
 -14   2   1     6312.14     6448.04    278.56 o 
 -12   2   1      417.29      666.47    134.12 o 
 -10   2   1     2856.90     2896.98    193.96 o 
  -8   2   1     1634.25     1594.99    144.44 o 
  -6   2   1     4879.51     4566.24    264.11 o 
  -4   2   1      522.31      536.48    107.30 o 
  -2   2   1     1403.43     1372.14    107.30 o 
   0   2   1     1189.72     1056.45     86.66 o 
   2   2   1     2400.76     2269.71    105.23 o 
   4   2   1     1450.21     1444.36     90.79 o 
   6   2   1      703.63      742.81    105.23 o 
   8   2   1     1705.48     1854.97    158.88 o 
  10   2   1      632.24      726.31    117.61 o 
  12   2   1     2055.05     1892.11    150.63 o 
  14   2   1      858.56     1033.75    204.27 o 
  16   2   1      335.12      365.22    200.15 o 
  18   2   1      993.39      990.42    270.30 o 
  20   2   1      593.65      658.22    293.00 o 
  22   2   1        3.64     -222.84    352.84 o 
  24   2   1      683.17      676.79    536.48 o 
 -27   3   1       16.56      280.62    817.10 o 
 -25   3   1      459.21      389.98    676.79 o 
 -23   3   1       65.33      -57.77    552.98 o 
 -21   3   1      866.93      749.00    249.67 o 
 -19   3   1     5578.21     5564.92    406.48 o 
 -17   3   1     2137.72     2463.67    321.89 o 
 -15   3   1     2415.81     2218.13    270.30 o 
 -13   3   1     5178.32     4954.16    305.38 o 
 -11   3   1    10911.06    10937.94    437.43 o 
  -9   3   1     2579.92     2890.79    220.78 o 
  -7   3   1     8729.76     8897.26    315.70 o 
  -5   3   1    51568.33    50109.01   1489.76 o 
  -3   3   1    17749.06    17375.66    546.79 o 
  -1   3   1    22222.33    23318.18    643.77 o 
   1   3   1     2235.83     2143.84    144.44 o 
   3   3   1     1372.86     1320.56    103.17 o 
   5   3   1     1518.92     1514.52    123.80 o 
   7   3   1     6199.83     6206.63    216.65 o 
   9   3   1     6449.92     6301.54    266.18 o 
  11   3   1     2301.61     2343.99    224.91 o 
  13   3   1      242.29      303.32    204.27 o 
  15   3   1     4155.11     4333.08    474.58 o 
  17   3   1     1234.97     1353.57    443.63 o 
  19   3   1     1421.85     1163.74    503.46 o 
  21   3   1      264.82      278.56    515.84 o 
  23   3   1      226.47      321.89    633.46 o 
  25   3   1      226.30      581.87    728.37 o 
 -26   4   1      473.64      427.12    786.14 o 
 -24   4   1      646.27      914.07    680.91 o 
 -22   4   1      948.53      879.00    361.09 o 
 -20   4   1      273.01      334.27    338.39 o 
 -18   4   1      929.14      654.09    274.43 o 
 -16   4   1      180.90      129.99    222.84 o 
 -14   4   1     2204.77     2690.64    326.01 o 
 -12   4   1     1075.91      928.52    206.34 o 
 -10   4   1     2502.23     2577.15    262.05 o 
  -8   4   1      253.35      346.65    171.26 o 
  -6   4   1      657.82      709.80    163.01 o 
  -4   4   1      918.42      895.50    152.69 o 
  -2   4   1      424.82      367.28     84.60 o 
   0   4   1      570.88      458.07    136.18 o 
   2   4   1      213.84      315.70     80.47 o 
   4   4   1      539.55      509.65     88.73 o 
   6   4   1     1372.86     1318.50    136.18 o 
   8   4   1       34.13       63.96    132.06 o 
  10   4   1      656.32      647.90    216.65 o 
  12   4   1     2104.43     2055.12    282.68 o 
  14   4   1      559.99      536.48    257.92 o 
  16   4   1      506.77      567.43    437.43 o 
  18   4   1      491.16      301.25    515.84 o 
  20   4   1       66.91     -119.68    536.48 o 
  22   4   1      323.31      466.32    474.58 o 
  24   4   1      160.83      -99.04    660.28 o 
 -25   5   1      266.06      191.89    746.94 o 
 -23   5   1      279.31      429.18    458.07 o 
 -21   5   1      884.43      848.05    381.72 o 
 -19   5   1     3023.41     2754.60    361.09 o 
 -17   5   1     1819.17     2110.83    290.94 o 
 -15   5   1      257.35      408.55    309.51 o 
 -13   5   1      892.13     1110.09    290.94 o 
 -11   5   1     9191.60     9600.87    451.88 o 
  -9   5   1     2201.91     2195.43    274.43 o 
  -7   5   1    13547.25    14212.51    528.22 o 
  -5   5   1     5067.83     5373.02    278.56 o 
  -3   5   1     5363.04     5595.87    299.19 o 
  -1   5   1    12290.41    13991.73    410.61 o 
   1   5   1    13101.95    14821.21    542.67 o 
   3   5   1     2019.45     2405.89    239.35 o 
   5   5   1      132.38       41.27    163.01 o 
   7   5   1      278.36      179.51    189.83 o 
   9   5   1    13820.38    14140.29    497.27 o 
  11   5   1     4255.49     4723.06    394.10 o 
  13   5   1     2279.82     2166.54    315.70 o 
  15   5   1     3963.21     3610.90    377.60 o 
  17   5   1      226.00       16.51    427.12 o 
  19   5   1      357.77      695.36    540.60 o 
  21   5   1      223.76      262.05    544.73 o 
  23   5   1      289.93      173.32    722.18 o 
 -24   6   1      141.62      191.89    726.31 o 
 -22   6   1      810.68      685.04    389.98 o 
 -20   6   1       57.09      317.76    346.65 o 
 -18   6   1      123.13      117.61    328.08 o 
 -16   6   1      896.86      872.81    334.27 o 
 -14   6   1     1749.63     1821.96    383.79 o 
 -12   6   1      877.40      794.40    301.25 o 
 -10   6   1     1888.63     2057.18    309.51 o 
  -8   6   1     1094.99     1126.60    272.37 o 
  -6   6   1      677.61      610.76    185.70 o 
  -4   6   1      356.30      295.06    218.72 o 
  -2   6   1      349.76      286.81     99.04 o 
   0   6   1      169.39       41.27    121.74 o 
   2   6   1     1245.60     1258.66     80.47 o 
   4   6   1      997.31      967.72    243.48 o 
   6   6   1     3138.24     3295.21    274.43 o 
   8   6   1      264.71      181.58    233.16 o 
  10   6   1      591.08      627.27    297.13 o 
  12   6   1      781.05      777.89    371.41 o 
  14   6   1     1763.34     1931.32    340.46 o 
  16   6   1     1391.98     1415.47    340.46 o 
  18   6   1      181.70      158.88    567.43 o 
  20   6   1      268.10      290.94    522.03 o 
  22   6   1      519.07      251.73    738.69 o 
 -23   7   1     1610.70     1840.53    726.31 o 
 -21   7   1      427.20      635.52    449.82 o 
 -19   7   1      120.13      165.07    439.50 o 
 -17   7   1      264.73      220.78    416.80 o 
 -15   7   1      863.32      736.62    383.79 o 
 -13   7   1      952.72     1120.41    375.53 o 
 -11   7   1     1312.62     1089.46    338.39 o 
  -9   7   1     6207.18     6507.88    427.12 o 
  -7   7   1     2687.32     2719.53    282.68 o 
  -5   7   1     3303.77     3718.20    336.33 o 
  -3   7   1     5289.19     5777.44    389.98 o 
  -1   7   1     3513.74     3965.80    210.46 o 
   1   7   1     1850.56     1805.45    156.82 o 
   3   7   1     5418.99     5370.96    379.66 o 
   5   7   1     1745.69     1590.86    326.01 o 
   7   7   1     5740.07     5845.54    352.84 o 
   9   7   1    18484.91    19692.83    715.99 o 
  11   7   1     9225.75     9464.69    509.65 o 
  13   7   1     5659.89     5820.77    468.39 o 
  15   7   1     1596.24     1493.88    334.27 o 
  17   7   1     2367.81     2273.84    530.29 o 
  19   7   1      188.88      189.83    606.63 o 
  21   7   1      149.72      214.59    763.45 o 
 -22   8   1      261.69       30.95    550.92 o 
 -20   8   1      694.71      608.69    534.41 o 
 -18   8   1      703.97      732.50    480.77 o 
 -16   8   1     1071.42     1264.85    449.82 o 
 -14   8   1      448.83      445.69    398.23 o 
 -12   8   1      491.00      720.12    385.85 o 
 -10   8   1      579.60      742.81    338.39 o 
  -8   8   1      940.66     1046.13    336.33 o 
  -6   8   1     1061.34      988.36    338.39 o 
  -4   8   1      473.58      441.56    233.16 o 
  -2   8   1     1149.83     1023.43    142.37 o 
   0   8   1      731.05      641.71    156.82 o 
   2   8   1      779.24      720.12    280.62 o 
   4   8   1      491.91      612.82    276.49 o 
   6   8   1     2924.75     2901.10    385.85 o 
   8   8   1      551.85      445.69    379.66 o 
  10   8   1      147.14      119.68    354.90 o 
  12   8   1      229.57      528.22    400.29 o 
  14   8   1      361.98      278.56    414.74 o 
  16   8   1     1101.77      837.73    445.69 o 
  18   8   1      479.84      544.73    526.16 o 
  20   8   1      488.03      371.41    788.21 o 
 -21   9   1      368.99       -8.25   1176.12 o 
 -19   9   1       48.98       74.28    596.31 o 
 -17   9   1      321.25      226.97    431.24 o 
 -15   9   1      917.66      897.57    476.64 o 
 -13   9   1      319.04       47.46    410.61 o 
 -11   9   1     1062.15      957.40    389.98 o 
  -9   9   1     4831.42     5117.16    561.24 o 
  -7   9   1     2940.30     2894.91    451.88 o 
  -5   9   1     3448.77     3930.72    365.22 o 
  -3   9   1      895.16     1042.00    317.76 o 
  -1   9   1      300.68      344.58    154.75 o 
   1   9   1     3661.54     3648.04    208.40 o 
   3   9   1    10944.24    10927.62    623.14 o 
   5   9   1     4963.80     5038.76    427.12 o 
   7   9   1     1621.54     1487.69    396.17 o 
   9   9   1     5096.53     4888.13    619.01 o 
  11   9   1     7675.33     7277.52    557.11 o 
  13   9   1     2040.27     1885.92    431.24 o 
  15   9   1      459.06      410.61    503.46 o 
  17   9   1      646.17      922.33    682.98 o 
  19   9   1      189.84      433.31    792.34 o 
 -18  10   1       61.43      332.20    559.17 o 
 -16  10   1      185.72      235.22    561.24 o 
 -14  10   1        3.42       26.82    480.77 o 
 -12  10   1       51.27     -239.35    569.49 o 
 -10  10   1      432.38      701.55    493.15 o 
  -8  10   1      504.81      662.34    402.36 o 
  -6  10   1      515.70      608.69    387.91 o 
  -4  10   1      204.63      105.23    363.15 o 
  -2  10   1     2113.23     2284.15    348.71 o 
   0  10   1      127.07      125.87    167.13 o 
   2  10   1      147.71       41.27    305.38 o 
   4  10   1      578.30      779.95    336.33 o 
   6  10   1      910.18      918.20    389.98 o 
   8  10   1       50.95      152.69    445.69 o 
  10  10   1        1.27      -33.01    586.00 o 
  12  10   1       66.22     -202.21    555.05 o 
  14  10   1        9.59       22.70    612.82 o 
  16  10   1      249.52      354.90    604.57 o 
 -15  11   1       30.02      -99.04    687.10 o 
 -13  11   1      571.35      769.64    645.84 o 
 -11  11   1      300.42      119.68    594.25 o 
  -9  11   1       54.77      140.31    548.86 o 
  -7  11   1      908.54      782.02    441.56 o 
  -5  11   1     1172.65      856.30    468.39 o 
  -3  11   1      603.46      600.44    326.01 o 
  -1  11   1     5038.96     4927.33    400.29 o 
   1  11   1     1069.35      841.86    336.33 o 
   3  11   1      923.64      742.81    350.77 o 
   5  11   1      362.00       43.33    410.61 o 
   7  11   1      181.65      270.30    472.51 o 
   9  11   1      123.84      253.79    559.17 o 
  11  11   1      214.47      307.44    596.31 o 
  13  11   1      831.10      777.89    856.30 o 
  15  11   1       75.02      231.10   1407.22 o 
 -12  12   1       27.34      286.81    594.25 o 
 -10  12   1      526.12      513.78    608.69 o 
  -8  12   1      156.55      239.35    592.19 o 
  -6  12   1       50.51        6.19    470.45 o 
  -4  12   1       74.59       80.47    361.09 o 
  -2  12   1      864.26     1075.02    796.46 o 
   0  12   1       86.34       22.70    652.03 o 
   2  12   1        4.09     -119.68    579.81 o 
   4  12   1      441.14      451.88    385.85 o 
   6  12   1      441.95      709.80    606.63 o 
   8  12   1       69.28      202.21    546.79 o 
  10  12   1       29.90     -107.30    761.38 o 
  12  12   1       26.85      -57.77    891.38 o 
  -7  13   1     2193.63     2280.03   1279.29 o 
  -5  13   1      505.04      -45.39   1198.82 o 
  -3  13   1      805.73      942.96   1225.64 o 
  -1  13   1      465.45      555.05   1219.45 o 
   1  13   1      479.12      833.60   1105.97 o 
   3  13   1      108.66      144.44    837.73 o 
 -17 -11   2      416.35      179.51    559.17 o 
  -3 -11   2       16.62      375.53    907.88 o 
  -1 -11   2      834.35      323.95    724.24 o 
   1 -11   2      376.48      293.00    668.53 o 
   3 -11   2        2.39     -311.57    730.43 o 
   5 -11   2      144.91       86.66    870.74 o 
   7 -11   2      262.81      583.93    817.10 o 
  13 -11   2       10.96      464.26    703.61 o 
 -18 -10   2       28.94      -10.32    680.91 o 
 -16 -10   2       96.46      784.08    627.27 o 
  -8 -10   2     4931.23     4758.14    652.03 o 
  -6 -10   2     1612.95     1551.66    433.31 o 
  -4 -10   2     2942.93     2507.00    441.56 o 
  -2 -10   2    13626.59    13942.21    689.17 o 
   0 -10   2      939.64      652.03    381.72 o 
   2 -10   2      869.89      742.81    377.60 o 
   4 -10   2      923.57      868.68    385.85 o 
   6 -10   2     1444.65     1027.56    489.02 o 
   8 -10   2     4339.70     4312.45    817.10 o 
  10 -10   2     1728.07     1370.08    864.55 o 
  14 -10   2      201.29      356.96    635.52 o 
  16 -10   2      463.93      -35.08    674.72 o 
 -21  -9   2      191.77      280.62    734.56 o 
 -19  -9   2       37.78      187.77    546.79 o 
 -17  -9   2      470.73      400.29    363.15 o 
 -15  -9   2        8.20      257.92    715.99 o 
 -13  -9   2       27.56        2.06    765.51 o 
 -11  -9   2     1658.77     1547.53    449.82 o 
  -9  -9   2      413.06      718.05    460.13 o 
  -7  -9   2     2695.64     2558.58    458.07 o 
  -5  -9   2       21.08      -99.04    342.52 o 
  -3  -9   2      118.01      350.77    315.70 o 
  -1  -9   2     1265.24     1101.84    342.52 o 
   1  -9   2      500.80      416.80    332.20 o 
   3  -9   2       19.75     -140.31    284.75 o 
   5  -9   2      146.87       16.51    443.63 o 
   7  -9   2       77.76       90.79    482.83 o 
   9  -9   2      296.12      342.52    495.21 o 
  11  -9   2      866.76      897.57    695.36 o 
  13  -9   2       82.71      -28.89    412.67 o 
  15  -9   2      209.71      276.49    437.43 o 
  17  -9   2      276.19      309.51    596.31 o 
 -22  -8   2      273.49      588.06    701.55 o 
 -20  -8   2      415.83      408.55    336.33 o 
 -18  -8   2      183.42      158.88    237.29 o 
 -16  -8   2     1078.69      893.44    185.70 o 
 -14  -8   2     3733.09     3716.13    468.39 o 
 -12  -8   2     1697.19     1308.18    433.31 o 
 -10  -8   2     5584.98     5490.63    542.67 o 
  -8  -8   2     3385.15     3227.11    435.37 o 
  -6  -8   2      698.11      627.27    348.71 o 
  -4  -8   2     5177.43     5119.23    451.88 o 
  -2  -8   2     2792.33     2888.72    342.52 o 
   0  -8   2       68.33      313.63    288.87 o 
   2  -8   2     6059.72     6454.23    369.34 o 
   4  -8   2    22017.10    22552.66    980.10 o 
   6  -8   2     8596.09     9157.25    588.06 o 
   8  -8   2    13505.06    14404.40    779.95 o 
  10  -8   2     1266.09     1320.56    489.02 o 
  12  -8   2       79.66      -41.27    311.57 o 
  14  -8   2      574.25      542.67    235.22 o 
  16  -8   2       12.56       35.08    270.30 o 
  18  -8   2      197.05      280.62    542.67 o 
  20  -8   2       78.29       14.44    645.84 o 
 -23  -7   2      101.93      204.27    656.15 o 
 -21  -7   2      515.45      631.39    334.27 o 
 -19  -7   2       29.33       61.90    208.40 o 
 -17  -7   2      216.58      253.79    198.08 o 
 -15  -7   2      167.15      115.55    187.77 o 
 -13  -7   2      208.94      158.88    146.50 o 
 -11  -7   2     1473.48     1524.83    346.65 o 
  -9  -7   2     1488.68     1784.82    332.20 o 
  -7  -7   2     2082.05     2104.64    311.57 o 
  -5  -7   2      337.99      458.07    220.78 o 
  -3  -7   2      290.53      317.76    255.86 o 
  -1  -7   2      986.28      905.82    257.92 o 
   1  -7   2      236.24       45.39    233.16 o 
   3  -7   2      184.45      200.15    323.95 o 
   5  -7   2      491.04      466.32    288.87 o 
   7  -7   2     1448.86     1304.05    326.01 o 
   9  -7   2     1606.21     1821.96    321.89 o 
  11  -7   2     2619.94     2591.60    243.48 o 
  13  -7   2       19.42       82.53    208.40 o 
  15  -7   2      205.32      328.08    231.10 o 
  17  -7   2      340.32      156.82    268.24 o 
  19  -7   2      116.84      321.89    435.37 o 
  21  -7   2        6.12       82.53    676.79 o 
 -24  -6   2      167.94      171.26    383.79 o 
 -22  -6   2      175.95     -101.11    398.23 o 
 -20  -6   2      679.54      538.54    247.60 o 
 -18  -6   2      474.60      385.85    233.16 o 
 -16  -6   2      368.99      257.92    208.40 o 
 -14  -6   2     1602.93     1564.04    208.40 o 
 -12  -6   2     2024.71     2055.12    212.53 o 
 -10  -6   2     4745.78     4671.48    212.53 o 
  -8  -6   2     7915.94     7902.72    453.94 o 
  -6  -6   2     6058.32     6229.32    400.29 o 
  -4  -6   2    10359.82    11125.71    503.46 o 
  -2  -6   2     4465.03     4683.86    338.39 o 
   0  -6   2     4115.56     4454.82    276.49 o 
   2  -6   2     8794.40     9481.20    453.94 o 
   4  -6   2    10925.30    11272.21    532.35 o 
   6  -6   2      223.23      297.13    286.81 o 
   8  -6   2    11689.13    12338.97    433.31 o 
  10  -6   2    16324.97    16436.83    505.53 o 
  12  -6   2       91.50      -61.90    183.64 o 
  14  -6   2      595.71      567.43    204.27 o 
  16  -6   2      802.82      544.73    257.92 o 
  18  -6   2     1090.71     1072.95    301.25 o 
  20  -6   2      144.86       45.39    408.55 o 
  22  -6   2      136.55      210.46    484.89 o 
 -25  -5   2      605.01      782.02    581.87 o 
 -23  -5   2      138.59      125.87    375.53 o 
 -21  -5   2      681.41      711.86    371.41 o 
 -19  -5   2     1615.36     1493.88    266.18 o 
 -17  -5   2       32.13       35.08    202.21 o 
 -15  -5   2     1790.35     1778.63    212.53 o 
 -13  -5   2     1199.59     1097.71    163.01 o 
 -11  -5   2     2181.81     2323.36    206.34 o 
  -9  -5   2      396.42      352.84    125.87 o 
  -7  -5   2     1920.82     1956.08     76.34 o 
  -5  -5   2      508.96      639.65    210.46 o 
  -3  -5   2      538.98      569.49    113.49 o 
  -1  -5   2      932.72      790.27    144.44 o 
   1  -5   2     1206.79     1054.38    140.31 o 
   3  -5   2      804.09      705.67    183.64 o 
   5  -5   2      607.61      590.12    200.15 o 
   7  -5   2     2469.92     2426.53    171.26 o 
   9  -5   2     1078.64     1070.89    154.75 o 
  11  -5   2     1362.83     1242.15    177.45 o 
  13  -5   2      453.21      557.11    165.07 o 
  15  -5   2      297.91      389.98    177.45 o 
  17  -5   2       23.37      -41.27    212.53 o 
  19  -5   2      237.62      229.03    323.95 o 
  21  -5   2       92.14     -163.01    458.07 o 
  23  -5   2       68.63        4.13    649.96 o 
 -26  -4   2      254.97      -24.76    581.87 o 
 -24  -4   2      196.15       24.76    451.88 o 
 -22  -4   2      552.54      348.71    321.89 o 
 -20  -4   2      555.81      458.07    257.92 o 
 -18  -4   2      602.52      575.68    214.59 o 
 -16  -4   2     2608.53     2265.58    204.27 o 
 -14  -4   2     2604.96     2589.53    204.27 o 
 -12  -4   2     3029.01     2950.62    187.77 o 
 -10  -4   2     8447.59     9347.08    332.20 o 
  -8  -4   2     5001.05     4999.55    220.78 o 
  -6  -4   2     2847.14     3049.66    229.03 o 
  -4  -4   2    19256.90    19866.15    484.89 o 
  -2  -4   2     3932.09     3986.44    177.45 o 
   0  -4   2    16463.79    16816.49    416.80 o 
   2  -4   2     8790.86     9629.76    326.01 o 
   4  -4   2    20218.14    20291.21    505.53 o 
   6  -4   2     1418.46     1566.10    138.25 o 
   8  -4   2     3083.53     3165.21    167.13 o 
  10  -4   2     4465.50     4739.57    229.03 o 
  12  -4   2     6617.40     6516.13    286.81 o 
  14  -4   2     1424.91     1256.59    183.64 o 
  16  -4   2     1225.62     1019.31    171.26 o 
  18  -4   2      499.29      381.72    231.10 o 
  20  -4   2      483.17      276.49    445.69 o 
  22  -4   2      232.35      113.49    472.51 o 
  24  -4   2      560.88      858.36    596.31 o 
 -27  -3   2      159.80     -226.97    625.20 o 
 -25  -3   2     1461.87     1448.49    569.49 o 
 -23  -3   2      308.16      125.87    309.51 o 
 -21  -3   2      419.21      466.32    218.72 o 
 -19  -3   2     3948.09     3745.02    311.57 o 
 -17  -3   2      596.29      530.29    179.51 o 
 -15  -3   2     2748.53     3062.05    229.03 o 
 -13  -3   2     2510.46     2445.10    175.39 o 
 -11  -3   2     8243.83     8284.44    262.05 o 
  -9  -3   2      206.35      121.74     99.04 o 
  -7  -3   2       65.63       26.82    136.18 o 
  -5  -3   2      916.37      920.26    152.69 o 
  -3  -3   2      274.62      276.49     76.34 o 
  -1  -3   2     1242.32     1054.38     99.04 o 
   1  -3   2     1140.85     1035.81    132.06 o 
   3  -3   2     1221.99     1306.11    115.55 o 
   5  -3   2       65.09       72.22     76.34 o 
   7  -3   2     1551.70     1632.13    117.61 o 
   9  -3   2       37.98      -30.95    101.11 o 
  11  -3   2      960.38      829.48    123.80 o 
  13  -3   2     1567.43     1438.17    146.50 o 
  15  -3   2      513.41      571.55    181.58 o 
  17  -3   2       76.34       -2.06    163.01 o 
  19  -3   2     1094.70     1326.75    338.39 o 
  21  -3   2       18.71      -82.53    414.74 o 
  23  -3   2      111.17     -247.60    474.58 o 
 -28  -2   2      212.23      381.72    668.53 o 
 -26  -2   2      518.97      724.24    608.69 o 
 -24  -2   2      340.33      373.47    420.93 o 
 -22  -2   2     1023.92      874.87    185.70 o 
 -20  -2   2      937.97      843.92    231.10 o 
 -18  -2   2     1202.66     1039.94    187.77 o 
 -16  -2   2     2364.29     2558.58    229.03 o 
 -14  -2   2     2501.51     2253.20    218.72 o 
 -12  -2   2     1794.70     1731.17    163.01 o 
 -10  -2   2    34145.55    34101.36    771.70 o 
  -8  -2   2    48868.89    48524.34   1141.05 o 
  -6  -2   2    36258.52    34491.34   1052.32 o 
  -4  -2   2    16507.08    15011.04    552.98 o 
  -2  -2   2    10913.17    10791.44    330.14 o 
   0  -2   2    19529.22    19507.13    480.77 o 
   2  -2   2      779.76      854.24     88.73 o 
   4  -2   2    14789.51    15755.91    311.57 o 
   6  -2   2     1423.20     1417.54     99.04 o 
   8  -2   2     4814.51     4962.41    169.20 o 
  10  -2   2    12564.10    13244.79    332.20 o 
  12  -2   2     1832.67     1933.38    146.50 o 
  14  -2   2     5528.94     5063.52    231.10 o 
  16  -2   2      292.95      365.22    210.46 o 
  18  -2   2     2176.24     1945.76    315.70 o 
  20  -2   2      849.27      800.59    338.39 o 
  22  -2   2      104.50      361.09    470.45 o 
  24  -2   2       48.57      245.54    579.81 o 
 -27  -1   2      131.52      -61.90    654.09 o 
 -25  -1   2      655.68      879.00    507.59 o 
 -23  -1   2      187.87       94.92    385.85 o 
 -21  -1   2       64.08      113.49    148.56 o 
 -19  -1   2     3698.50     3511.86    214.59 o 
 -17  -1   2      510.11      672.66    224.91 o 
 -15  -1   2      672.77      711.86    167.13 o 
 -13  -1   2     2287.53     2414.15    206.34 o 
 -11  -1   2     5494.29     5760.94    255.86 o 
  -9  -1   2      109.11       63.96     94.92 o 
  -7  -1   2     7831.18     7657.18    293.00 o 
  -5  -1   2      690.26      786.15     80.47 o 
  -3  -1   2      506.55      538.54     68.09 o 
  -1  -1   2       97.40       76.34     35.08 o 
   1  -1   2       92.81       99.04     24.76 o 
   3  -1   2     1984.08     1937.51     74.28 o 
   5  -1   2     2831.90     2589.53     92.85 o 
   7  -1   2     2395.02     2261.46     92.85 o 
   9  -1   2        4.83       24.76     61.90 o 
  11  -1   2      497.97      406.48    134.12 o 
  13  -1   2     1467.60     1425.79    191.89 o 
  15  -1   2     3080.43     3059.98    255.86 o 
  17  -1   2      186.78      200.15    198.08 o 
  19  -1   2     2574.89     2440.97    383.79 o 
  21  -1   2      361.49      179.51    313.63 o 
  23  -1   2      142.41       88.73    544.73 o 
  25  -1   2       93.32      229.03    643.77 o 
 -28   0   2      513.37      163.01    678.85 o 
 -26   0   2      655.76      658.22    474.58 o 
 -24   0   2      347.71      290.94    458.07 o 
 -22   0   2     1786.68     1739.42    282.68 o 
 -20   0   2     2300.23     2183.05    224.91 o 
 -18   0   2     2920.89     2601.91    200.15 o 
 -16   0   2      242.31      150.63    146.50 o 
 -14   0   2    25304.40    26423.55    722.18 o 
 -12   0   2    18721.89    19808.38    561.24 o 
 -10   0   2    10266.84     9675.15    383.79 o 
  -8   0   2     2597.09     2756.67    160.94 o 
  -6   0   2   103150.42    98781.91   2507.00 o 
  -4   0   2    82565.77    73905.88   1906.56 o 
   2   0   2    66004.51    62344.80   1196.76 o 
   4   0   2      125.19      134.12     41.27 o 
   6   0   2    18581.99    17326.14    458.07 o 
   8   0   2    18838.68    18716.85    513.78 o 
  10   0   2     3200.59     2851.58    181.58 o 
  12   0   2     5044.99     5243.03    266.18 o 
  14   0   2      140.11      109.36    152.69 o 
  16   0   2      719.15      581.87    255.86 o 
  18   0   2      141.09      259.98    313.63 o 
  20   0   2     1207.06      982.17    299.19 o 
  22   0   2      586.21      660.28    530.29 o 
  24   0   2      387.41      328.08    627.27 o 
 -27   1   2      130.49      449.82    647.90 o 
 -25   1   2      665.24      767.57    437.43 o 
 -23   1   2      189.71       -4.13    220.78 o 
 -21   1   2       63.27      101.11    173.32 o 
 -19   1   2     3683.34     3693.44    245.54 o 
 -17   1   2      511.05      552.98    171.26 o 
 -15   1   2      651.34      594.25    136.18 o 
 -13   1   2     2229.93     2480.17    152.69 o 
 -11   1   2     5515.76     5899.18    218.72 o 
  -9   1   2      104.18       26.82    101.11 o 
  -7   1   2     7838.20     7694.32    243.48 o 
  -5   1   2      678.52      771.70     84.60 o 
  -3   1   2      513.36      437.43     72.22 o 
  -1   1   2       96.24       80.47     33.01 o 
   1   1   2       91.14       80.47     57.77 o 
   3   1   2     1975.65     1929.25     80.47 o 
   5   1   2     2827.35     2665.88    105.23 o 
   7   1   2     2387.41     2325.42    134.12 o 
   9   1   2        6.20      -51.58    113.49 o 
  11   1   2      493.71      501.40    138.25 o 
  13   1   2     1498.59     1372.14    187.77 o 
  15   1   2     3099.65     3309.65    301.25 o 
  17   1   2      186.02      117.61    247.60 o 
  19   1   2     2554.96     2618.42    342.52 o 
  21   1   2      365.52      383.79    365.22 o 
  23   1   2      142.36      150.63    524.10 o 
  25   1   2       94.42      435.37    767.57 o 
 -28   2   2      212.98      332.20    567.43 o 
 -26   2   2      528.25      462.20    592.19 o 
 -24   2   2      335.83      212.53    470.45 o 
 -22   2   2     1023.99      957.40    216.65 o 
 -20   2   2      930.56      693.29    212.53 o 
 -18   2   2     1182.41     1235.96    229.03 o 
 -16   2   2     2332.73     2445.10    210.46 o 
 -14   2   2     2463.17     2273.84    185.70 o 
 -12   2   2     1750.46     1784.82    196.02 o 
 -10   2   2    33545.53    32883.97   1013.12 o 
  -8   2   2    48426.12    47905.32   1368.02 o 
  -6   2   2    35859.12    33758.84   1023.43 o 
  -4   2   2    16514.50    14782.00    524.10 o 
  -2   2   2    10894.34    10651.13    317.76 o 
   0   2   2    19517.49    19550.46    695.36 o 
   2   2   2      796.44      928.52     88.73 o 
   4   2   2    14417.32    15444.34    418.86 o 
   6   2   2     1414.42     1506.26    136.18 o 
   8   2   2     4646.02     4906.70    181.58 o 
  10   2   2    12400.60    12912.59    400.29 o 
  12   2   2     1821.87     2001.47    189.83 o 
  14   2   2     5463.00     5203.83    317.76 o 
  16   2   2      281.75      237.29    204.27 o 
  18   2   2     2170.57     2084.01    323.95 o 
  20   2   2      853.51      639.65    342.52 o 
  22   2   2       94.72       63.96    288.87 o 
  24   2   2       46.52      239.35    600.44 o 
 -27   3   2      156.67      268.24    536.48 o 
 -25   3   2     1480.31     1766.25    575.68 o 
 -23   3   2      309.73      226.97    301.25 o 
 -21   3   2      423.83      286.81    270.30 o 
 -19   3   2     3936.51     4000.88    350.77 o 
 -17   3   2      604.32      482.83    270.30 o 
 -15   3   2     2707.46     2705.08    278.56 o 
 -13   3   2     2486.76     2393.51    218.72 o 
 -11   3   2     8273.73     8185.40    363.15 o 
  -9   3   2      210.67      134.12    198.08 o 
  -7   3   2       64.79       92.85    191.89 o 
  -5   3   2      897.44      779.95    165.07 o 
  -3   3   2      268.45      231.10    152.69 o 
  -1   3   2     1237.24      949.15    121.74 o 
   1   3   2     1135.37      963.60    103.17 o 
   3   3   2     1224.99     1165.81    113.49 o 
   5   3   2       67.79      -12.38    115.55 o 
   7   3   2     1546.43     1762.12    150.63 o 
   9   3   2       41.91      -49.52    136.18 o 
  11   3   2      946.89      988.36    282.68 o 
  13   3   2     1603.21     1324.69    334.27 o 
  15   3   2      527.51      484.89    375.53 o 
  17   3   2       79.87       78.41    456.01 o 
  19   3   2     1083.05     1359.76    596.31 o 
  21   3   2       20.68     -309.51    552.98 o 
  23   3   2      110.99      284.75    555.05 o 
 -26   4   2      257.58       12.38    660.28 o 
 -24   4   2      200.48      220.78    616.95 o 
 -22   4   2      573.38      321.89    377.60 o 
 -20   4   2      564.49      474.58    317.76 o 
 -18   4   2      588.80      550.92    315.70 o 
 -16   4   2     2616.37     2544.14    342.52 o 
 -14   4   2     2531.18     2573.03    295.06 o 
 -12   4   2     3021.23     3107.44    272.37 o 
 -10   4   2     8164.18     8847.74    392.04 o 
  -8   4   2     4920.82     4877.81    323.95 o 
  -6   4   2     2749.29     2527.63    243.48 o 
  -4   4   2    19445.63    19108.89    765.51 o 
  -2   4   2     3963.75     3943.11    212.53 o 
   0   4   2    16450.38    17109.49    536.48 o 
   2   4   2     8782.71     9421.36    323.95 o 
   4   4   2    20152.65    20524.37    517.91 o 
   6   4   2     1449.44     1485.63    165.07 o 
   8   4   2     3037.55     2969.19    187.77 o 
  10   4   2     4335.10     4566.24    290.94 o 
  12   4   2     6541.81     6559.46    530.29 o 
  14   4   2     1424.06     1223.58    340.46 o 
  16   4   2     1220.12     1143.11    501.40 o 
  18   4   2      505.16      552.98    431.24 o 
  20   4   2      495.96      451.88    460.13 o 
  22   4   2      224.84      544.73    577.74 o 
  24   4   2      555.89      253.79    835.67 o 
 -25   5   2      606.71      920.26    649.96 o 
 -23   5   2      140.21      171.26    371.41 o 
 -21   5   2      697.29      874.87    379.66 o 
 -19   5   2     1646.01     1518.64    369.34 o 
 -17   5   2       34.28     -299.19    299.19 o 
 -15   5   2     1778.46     1906.56    303.32 o 
 -13   5   2     1205.41     1207.07    293.00 o 
 -11   5   2     2185.28     2527.63    297.13 o 
  -9   5   2      399.40      456.01    202.21 o 
  -7   5   2     1896.81     1892.11    253.79 o 
  -5   5   2      515.46      602.50    249.67 o 
  -3   5   2      536.47      464.26    127.93 o 
  -1   5   2      927.94      759.32    148.56 o 
   1   5   2     1211.30     1126.60    121.74 o 
   3   5   2      811.75      833.60    113.49 o 
   5   5   2      619.51      583.93    129.99 o 
   7   5   2     2490.54     2509.06    191.89 o 
   9   5   2     1087.84     1062.64    179.51 o 
  11   5   2     1355.97     1644.51    323.95 o 
  13   5   2      464.95      602.50    439.50 o 
  15   5   2      291.55      297.13    511.72 o 
  17   5   2       20.30       99.04    491.08 o 
  19   5   2      253.72      410.61    470.45 o 
  21   5   2       95.51      115.55    656.15 o 
  23   5   2       68.64      408.55    689.17 o 
 -24   6   2      171.90      462.20    672.66 o 
 -22   6   2      188.48       82.53    447.75 o 
 -20   6   2      678.14      775.83    422.99 o 
 -18   6   2      483.71      443.63    334.27 o 
 -16   6   2      375.19      286.81    354.90 o 
 -14   6   2     1646.78     1673.40    389.98 o 
 -12   6   2     2087.97     2156.22    323.95 o 
 -10   6   2     4653.98     4817.98    385.85 o 
  -8   6   2     8008.06     8088.42    429.18 o 
  -6   6   2     6142.99     6033.30    338.39 o 
  -4   6   2    10488.68    10801.75    928.52 o 
  -2   6   2     4419.85     4591.00    255.86 o 
   0   6   2     4082.04     4382.60    319.82 o 
   2   6   2     8874.79     9621.51    340.46 o 
   4   6   2    10968.53    11338.23    371.41 o 
   6   6   2      244.75      330.14    127.93 o 
   8   6   2    11574.85    12239.93    476.64 o 
  10   6   2    16338.72    16777.28    616.95 o 
  12   6   2      103.08      -30.95    295.06 o 
  14   6   2      625.03      711.86    466.32 o 
  16   6   2      818.99      532.35    342.52 o 
  18   6   2     1080.51      738.69    540.60 o 
  20   6   2      149.92       68.09    532.35 o 
  22   6   2      128.81      160.94    588.06 o 
 -23   7   2      104.89      264.11    715.99 o 
 -21   7   2      524.20      658.22    451.88 o 
 -19   7   2       34.12       -2.06    416.80 o 
 -17   7   2      207.21      340.46    340.46 o 
 -15   7   2      180.77      303.32    338.39 o 
 -13   7   2      208.82      191.89    359.03 o 
 -11   7   2     1466.83     1343.26    336.33 o 
  -9   7   2     1491.89     1648.63    317.76 o 
  -7   7   2     2079.44     2244.95    286.81 o 
  -5   7   2      349.12      348.71    274.43 o 
  -3   7   2      289.74      224.91    121.74 o 
  -1   7   2      973.42      922.33    154.75 o 
   1   7   2      229.57      175.39     99.04 o 
   3   7   2      185.12      214.59    226.97 o 
   5   7   2      499.85      437.43    297.13 o 
   7   7   2     1479.83     1607.37    241.41 o 
   9   7   2     1618.85     1741.49    295.06 o 
  11   7   2     2636.47     3004.27    398.23 o 
  13   7   2       19.57      334.27    456.01 o 
  15   7   2      195.56      156.82    517.91 o 
  17   7   2      327.37      249.67    550.92 o 
  19   7   2      124.87      -80.47    761.38 o 
  21   7   2        7.29      177.45    639.65 o 
 -22   8   2      285.04      602.50    567.43 o 
 -20   8   2      408.69      540.60    422.99 o 
 -18   8   2      187.92      152.69    383.79 o 
 -16   8   2     1073.57     1025.50    441.56 o 
 -14   8   2     3825.66     3712.01    429.18 o 
 -12   8   2     1723.30     1557.85    375.53 o 
 -10   8   2     5516.10     5645.39    431.24 o 
  -8   8   2     3393.35     3468.53    394.10 o 
  -6   8   2      695.23      711.86    400.29 o 
  -4   8   2     5128.30     5538.09    474.58 o 
  -2   8   2     2774.00     2682.38    212.53 o 
   0   8   2       71.47      134.12    150.63 o 
   2   8   2     6135.37     6708.02    441.56 o 
   4   8   2    22020.10    23990.84    912.01 o 
   6   8   2     8689.08     9309.94    606.63 o 
   8   8   2    13382.60    14501.38    736.62 o 
  10   8   2     1238.56     1260.72    356.96 o 
  12   8   2       67.37       86.66    383.79 o 
  14   8   2      570.33      305.38    507.59 o 
  16   8   2       11.09       99.04    581.87 o 
  18   8   2      189.45      588.06    676.79 o 
  20   8   2       74.12       68.09    744.88 o 
 -21   9   2      190.37      146.50    517.91 o 
 -19   9   2       38.77     -290.94    540.60 o 
 -17   9   2      465.14      342.52    495.21 o 
 -15   9   2        9.63      101.11    429.18 o 
 -13   9   2       27.97     -224.91    383.79 o 
 -11   9   2     1665.89     1613.56    400.29 o 
  -9   9   2      414.21      718.05    396.17 o 
  -7   9   2     2707.44     2746.35    425.05 o 
  -5   9   2       23.86      -22.70    373.47 o 
  -3   9   2      117.72       61.90    286.81 o 
  -1   9   2     1254.57     1242.15    171.26 o 
   1   9   2      487.81      443.63     92.85 o 
   3   9   2       19.38      -96.98    359.03 o 
   5   9   2      152.66        2.06    361.09 o 
   7   9   2       82.03      134.12    379.66 o 
   9   9   2      298.97      412.67    425.05 o 
  11   9   2      883.61      777.89    497.27 o 
  13   9   2       83.25     -196.02    416.80 o 
  15   9   2      202.01      342.52    507.59 o 
  17   9   2      266.93      435.37    588.06 o 
 -18  10   2       29.41      468.39    517.91 o 
 -16  10   2       97.33      185.70    540.60 o 
 -14  10   2        8.85      173.32    439.50 o 
 -12  10   2      313.54      257.92    377.60 o 
 -10  10   2     3416.90     3546.94    505.53 o 
  -8  10   2     5000.72     5901.25    594.25 o 
  -6  10   2     1614.82     1510.39    420.93 o 
  -4  10   2     2887.85     2882.53    443.63 o 
  -2  10   2    13532.66    13808.09    522.03 o 
   0  10   2      943.25      757.26    132.06 o 
   2  10   2      857.25      837.73    336.33 o 
   4  10   2      953.18     1136.92    340.46 o 
   6  10   2     1484.60     1495.95    404.42 o 
   8  10   2     4332.77     4339.27    507.59 o 
  10  10   2     1701.53     1925.13    726.31 o 
  12  10   2     1214.95     1409.28    872.81 o 
  14  10   2      210.35      398.23    951.21 o 
  16  10   2      466.07      305.38    569.49 o 
 -17  11   2      424.29      767.57    666.47 o 
 -15  11   2      398.98      945.02    761.38 o 
 -13  11   2       28.65      253.79    602.50 o 
 -11  11   2      322.60      499.34    579.81 o 
  -9  11   2      235.48       39.20    519.97 o 
  -7  11   2      817.24      942.96    472.51 o 
  -5  11   2       12.79     -101.11    387.91 o 
  -3  11   2       17.15      119.68    326.01 o 
  -1  11   2      837.69      784.08    183.64 o 
   1  11   2      378.91      286.81    330.14 o 
   3  11   2        2.77      119.68    352.84 o 
   5  11   2      147.88      220.78    445.69 o 
   7  11   2      252.74      482.83    586.00 o 
   9  11   2       88.45       72.22    738.69 o 
  11  11   2       22.13      -47.46    825.35 o 
  13  11   2       10.42      -84.60    905.82 o 
 -14  12   2      489.09      127.93    761.38 o 
 -12  12   2      280.63      212.53    703.61 o 
 -10  12   2      652.38      522.03    623.14 o 
  -8  12   2     1019.07     1246.28    606.63 o 
  -6  12   2      239.48     -125.87    410.61 o 
  -4  12   2      592.06      367.28    346.65 o 
  -2  12   2     2479.23     2383.20   1025.50 o 
   0  12   2      101.02       53.65    965.66 o 
   2  12   2       92.58      295.06    870.74 o 
   4  12   2      478.38      602.50    441.56 o 
   6  12   2     1200.94     1260.72    534.41 o 
   8  12   2      424.67      418.86    730.43 o 
  10  12   2      115.09      189.83    868.68 o 
  -9  13   2       44.12     -672.66   1502.14 o 
  -7  13   2      251.21      600.44   1345.32 o 
  -5  13   2       41.38      -63.96    757.26 o 
  -3  13   2       30.16      -59.84    949.15 o 
  -1  13   2      162.53      431.24   1087.40 o 
   1  13   2      196.69      445.69   1118.35 o 
   3  13   2       25.58      198.08   1081.21 o 
   5  13   2       61.12      136.18    773.76 o 
   2 -12   3      403.94      501.40    777.89 o 
   4 -12   3      105.21      247.60    730.43 o 
 -17 -11   3      370.36      367.28    722.18 o 
  -5 -11   3      784.28     1017.24    891.38 o 
  -3 -11   3      881.33      749.00    738.69 o 
  -1 -11   3     1231.49      802.65    771.70 o 
   1 -11   3     2510.96     1654.83    697.42 o 
   3 -11   3     1522.21     1285.48    641.71 o 
   5 -11   3     1552.97     1518.64    738.69 o 
   7 -11   3      508.11      274.43    623.14 o 
   9 -11   3      482.56      753.13    740.75 o 
  13 -11   3      193.51      425.05    666.47 o 
 -20 -10   3       95.31       51.58    773.76 o 
 -18 -10   3       50.33     -117.61    666.47 o 
  -8 -10   3      293.82      375.53    674.72 o 
  -6 -10   3     1356.74     1314.37    408.55 o 
  -4 -10   3      124.20       35.08    315.70 o 
  -2 -10   3      640.80      901.69    369.34 o 
   0 -10   3      290.25      144.44    354.90 o 
   2 -10   3      527.61      460.13    381.72 o 
   4 -10   3       48.69      -39.20    425.05 o 
   6 -10   3      426.12      513.78    437.43 o 
   8 -10   3      139.31      491.08    782.02 o 
  12 -10   3       29.02      152.69    501.40 o 
  14 -10   3        5.72     -171.26    583.93 o 
 -21  -9   3       72.46     -239.35    687.10 o 
 -19  -9   3      673.32      369.34    600.44 o 
 -17  -9   3     1173.03      876.93    484.89 o 
 -15  -9   3      404.06      212.53    753.13 o 
 -13  -9   3     1219.37     1436.11    701.55 o 
 -11  -9   3     8017.42     7597.34    672.66 o 
  -9  -9   3     6811.94     6910.24    633.46 o 
  -7  -9   3     2697.31     2944.43    462.20 o 
  -5  -9   3     4176.34     4163.89    474.58 o 
  -3  -9   3     7488.86     7461.16    476.64 o 
  -1  -9   3      670.48      433.31    319.82 o 
   1  -9   3     3620.24     3633.60    373.47 o 
   3  -9   3     6108.89     5967.27    404.42 o 
   5  -9   3      269.10       94.92    332.20 o 
   7  -9   3     4671.87     4881.94    565.36 o 
   9  -9   3      855.49      724.24    668.53 o 
  11  -9   3      941.20      616.95    371.41 o 
  13  -9   3      141.64      643.77    425.05 o 
  15  -9   3      690.51      453.94    420.93 o 
  17  -9   3     1139.08      969.79    557.11 o 
 -22  -8   3      167.94       63.96    670.60 o 
 -20  -8   3      225.83      255.86    453.94 o 
 -18  -8   3       60.39       -4.13    226.97 o 
 -16  -8   3      514.87      583.93    173.32 o 
 -14  -8   3      811.48      707.74    431.24 o 
 -12  -8   3      351.27      497.27    381.72 o 
 -10  -8   3      592.69      517.91    313.63 o 
  -8  -8   3      487.48      379.66    373.47 o 
  -6  -8   3     1265.45     1531.02    385.85 o 
  -4  -8   3      193.30      191.89    332.20 o 
  -2  -8   3      941.94      701.55    288.87 o 
   0  -8   3     1292.78     1002.80    309.51 o 
   2  -8   3      203.15      179.51    229.03 o 
   4  -8   3      138.01      175.39    268.24 o 
   6  -8   3      710.68      769.64    396.17 o 
   8  -8   3      217.42      336.33    418.86 o 
  10  -8   3      255.61      235.22    262.05 o 
  12  -8   3      132.31      173.32    330.14 o 
  14  -8   3       61.21       16.51    224.91 o 
  16  -8   3       49.69      148.56    284.75 o 
  18  -8   3        1.69       63.96    563.30 o 
 -25  -7   3       56.06     -241.41    705.67 o 
 -23  -7   3      101.07      140.31    453.94 o 
 -21  -7   3      224.96      418.86    348.71 o 
 -19  -7   3     1272.60     1095.65    274.43 o 
 -17  -7   3     1639.77     1469.12    249.67 o 
 -15  -7   3     1903.32     1900.37    210.46 o 
 -13  -7   3     4102.40     4452.76    241.41 o 
 -11  -7   3     5030.05     5315.25    408.55 o 
  -9  -7   3     3298.21     3016.65    375.53 o 
  -7  -7   3      529.54      563.30    317.76 o 
  -5  -7   3     1875.82     1960.20    297.13 o 
  -3  -7   3     3576.17     4007.07    356.96 o 
  -1  -7   3    23516.82    24209.55    726.31 o 
   1  -7   3     1980.47     1807.51    288.87 o 
   3  -7   3     9449.99     9208.83    513.78 o 
   5  -7   3     5150.79     4917.02    447.75 o 
   7  -7   3     2434.64     2733.97    334.27 o 
   9  -7   3     2219.11     1514.52    394.10 o 
  11  -7   3     6314.03     6014.73    319.82 o 
  13  -7   3     1370.22     1427.85    257.92 o 
  15  -7   3      258.63      377.60    251.73 o 
  17  -7   3      886.04      969.79    381.72 o 
  19  -7   3       77.59      249.67    437.43 o 
 -26  -6   3      163.68      323.95    530.29 o 
 -24  -6   3      550.88      883.12    538.54 o 
 -22  -6   3      341.41      336.33    396.17 o 
 -20  -6   3       27.71      -86.66    307.44 o 
 -18  -6   3      287.54      346.65    218.72 o 
 -16  -6   3      350.62      224.91    208.40 o 
 -14  -6   3      561.05      590.12    177.45 o 
 -12  -6   3      422.59      385.85    177.45 o 
 -10  -6   3      490.71      429.18     94.92 o 
  -8  -6   3      212.78      216.65    257.92 o 
  -6  -6   3      356.19      354.90    235.22 o 
  -4  -6   3      225.54      268.24    140.31 o 
  -2  -6   3      461.19      474.58    167.13 o 
   0  -6   3     2261.98     2370.82    204.27 o 
   2  -6   3       42.22      -24.76    158.88 o 
   4  -6   3      491.96      536.48    241.41 o 
   6  -6   3      516.69      323.95    245.54 o 
   8  -6   3      663.25      422.99    200.15 o 
  10  -6   3      924.55      870.74    171.26 o 
  12  -6   3      223.87      167.13    177.45 o 
  14  -6   3      854.14      751.07    200.15 o 
  16  -6   3      117.78       84.60    255.86 o 
  18  -6   3        8.01     -165.07    363.15 o 
  20  -6   3      130.50      282.68    439.50 o 
 -27  -5   3      204.65       63.96    575.68 o 
 -25  -5   3       36.73      -72.22    453.94 o 
 -23  -5   3      231.93      140.31    375.53 o 
 -21  -5   3      193.14      196.02    317.76 o 
 -19  -5   3     1358.31     1382.46    262.05 o 
 -17  -5   3     1688.93     1390.71    239.35 o 
 -15  -5   3     6352.41     6353.13    295.06 o 
 -13  -5   3     3970.17     3749.15    226.97 o 
 -11  -5   3     5029.19     5531.90    282.68 o 
  -9  -5   3     1328.33     1242.15    231.10 o 
  -7  -5   3     2612.66     3198.23    173.32 o 
  -5  -5   3     1714.64     1772.44    138.25 o 
  -3  -5   3     7610.78     8536.17    311.57 o 
  -1  -5   3    12719.55    13754.44    435.37 o 
   1  -5   3    16325.91    16610.15    433.31 o 
   3  -5   3     3463.22     3726.45    243.48 o 
   5  -5   3    16130.79    15904.48    439.50 o 
   7  -5   3     1136.82     1128.66    140.31 o 
   9  -5   3     5251.94     5385.40    233.16 o 
  11  -5   3      809.69      685.04    173.32 o 
  13  -5   3      561.90      534.41    171.26 o 
  15  -5   3       33.94      -74.28    175.39 o 
  17  -5   3     1089.28     1081.21    243.48 o 
  19  -5   3      441.10      462.20    406.48 o 
  21  -5   3      145.64      247.60    548.86 o 
 -26  -4   3      241.86       49.52    429.18 o 
 -24  -4   3     1470.32     1233.90    406.48 o 
 -22  -4   3      370.53      406.48    336.33 o 
 -20  -4   3     1288.99     1103.90    245.54 o 
 -18  -4   3      878.74      732.50    191.89 o 
 -16  -4   3     2702.93     2630.80    208.40 o 
 -14  -4   3      310.32      309.51    150.63 o 
 -12  -4   3     1354.64     1165.81    140.31 o 
 -10  -4   3     1587.10     1322.62    206.34 o 
  -8  -4   3      964.10     1238.02    156.82 o 
  -6  -4   3      295.70      315.70    109.36 o 
  -4  -4   3      798.28      810.91    129.99 o 
  -2  -4   3      411.53      286.81    119.68 o 
   0  -4   3     1887.67     1956.08    138.25 o 
   2  -4   3      449.48      317.76    158.88 o 
   4  -4   3      274.82      276.49    127.93 o 
   6  -4   3      574.29      555.05    111.42 o 
   8  -4   3      808.08      680.91    132.06 o 
  10  -4   3     1234.96     1194.69    136.18 o 
  12  -4   3      812.96      790.27    158.88 o 
  14  -4   3      504.45      429.18    152.69 o 
  16  -4   3       60.61        6.19    156.82 o 
  18  -4   3      135.60      169.20    231.10 o 
  20  -4   3      281.94      193.96    484.89 o 
  22  -4   3       19.10      181.58    489.02 o 
 -27  -3   3      233.36      879.00    606.63 o 
 -25  -3   3      205.45        0.00    493.15 o 
 -23  -3   3       90.21      169.20    253.79 o 
 -21  -3   3      476.87      379.66    226.97 o 
 -19  -3   3     3753.02     3767.72    286.81 o 
 -17  -3   3     7677.80     7869.70    381.72 o 
 -15  -3   3     5347.21     5459.68    280.62 o 
 -13  -3   3     3381.54     3355.04    189.83 o 
 -11  -3   3    43417.66    45732.59   1207.07 o 
  -9  -3   3     6019.82     5657.77    326.01 o 
  -7  -3   3    10761.79    11414.58    501.40 o 
  -5  -3   3     6135.01     5996.16    239.35 o 
  -3  -3   3      112.65      105.23    101.11 o 
  -1  -3   3     1581.32     1566.10    123.80 o 
   1  -3   3    40554.47    39845.79    895.50 o 
   3  -3   3    10748.32    10803.82    301.25 o 
   5  -3   3    21917.02    22523.78    445.69 o 
   7  -3   3    12948.91    13187.01    321.89 o 
   9  -3   3     5440.56     5589.68    210.46 o 
  11  -3   3     1193.69      973.91    132.06 o 
  13  -3   3      560.42      472.51    117.61 o 
  15  -3   3     2781.47     2589.53    222.84 o 
  17  -3   3     1977.71     1574.35    301.25 o 
  19  -3   3     2480.41     2715.40    404.42 o 
  21  -3   3      277.11       70.15    472.51 o 
  23  -3   3      216.63      590.12    602.50 o 
 -28  -2   3      131.33      101.11    658.22 o 
 -26  -2   3      241.59      418.86    552.98 o 
 -24  -2   3     1551.79     1809.58    243.48 o 
 -22  -2   3       75.35      134.12    241.41 o 
 -20  -2   3     1708.68     1838.47    253.79 o 
 -18  -2   3     2244.62     2366.69    280.62 o 
 -16  -2   3     1178.13     1068.83    212.53 o 
 -14  -2   3       57.14      113.49    169.20 o 
 -12  -2   3     1063.69      909.95    173.32 o 
 -10  -2   3     4162.48     3953.42    224.91 o 
  -8  -2   3     3584.60     3439.64    158.88 o 
  -6  -2   3      839.66      829.48    125.87 o 
  -4  -2   3     1706.82     1681.65    134.12 o 
  -2  -2   3     1730.37     1528.96     94.92 o 
   0  -2   3     3977.48     3385.99    138.25 o 
   2  -2   3     5613.64     5218.27    138.25 o 
   4  -2   3      308.22      334.27     66.03 o 
   6  -2   3     1044.54     1087.40     94.92 o 
   8  -2   3     1803.25     1871.48    115.55 o 
  10  -2   3      706.95      815.03    101.11 o 
  12  -2   3     2262.12     2302.72    148.56 o 
  14  -2   3      592.49      519.97    163.01 o 
  16  -2   3      593.87      456.01    243.48 o 
  18  -2   3      510.56      598.38    286.81 o 
  20  -2   3       48.52      103.17    350.77 o 
  22  -2   3      220.19       24.76    507.59 o 
  24  -2   3      133.87      361.09    689.17 o 
 -27  -1   3      185.79      286.81    544.73 o 
 -25  -1   3      154.59      208.40    398.23 o 
 -23  -1   3      536.21      470.45    204.27 o 
 -21  -1   3      179.57      208.40    222.84 o 
 -19  -1   3     3922.26     3866.76    330.14 o 
 -17  -1   3     3971.92     4196.90    290.94 o 
 -15  -1   3     4612.02     4675.60    284.75 o 
 -13  -1   3      583.23      458.07    193.96 o 
 -11  -1   3    23141.60    24836.82    779.95 o 
  -9  -1   3    18892.89    18881.92    590.12 o 
  -7  -1   3    15383.79    14726.29    489.02 o 
  -5  -1   3    27539.18    27026.05   1087.40 o 
  -3  -1   3   111083.98   102892.15   2694.76 o 
  -1  -1   3    56689.48    53206.13   1242.15 o 
   1  -1   3     9184.63     8544.43    198.08 o 
   3  -1   3      514.19      552.98     61.90 o 
   5  -1   3    32601.69    31460.24    575.68 o 
   7  -1   3     9481.17     9256.29    253.79 o 
   9  -1   3     8577.29     8532.05    307.44 o 
  11  -1   3     1999.30     1811.64    187.77 o 
  13  -1   3     3487.81     3097.12    251.73 o 
  15  -1   3     1697.49     1941.63    251.73 o 
  17  -1   3      816.24      808.84    293.00 o 
  19  -1   3     6542.27     6951.50    522.03 o 
  21  -1   3       99.74      -37.14    445.69 o 
  23  -1   3      125.45      -24.76    590.12 o 
 -28   0   3        2.92       47.46    495.21 o 
 -26   0   3       30.39      -90.79    478.70 o 
 -24   0   3      778.94      883.12    185.70 o 
 -22   0   3      172.84      171.26    212.53 o 
 -20   0   3      318.85      387.91    204.27 o 
 -18   0   3     2264.49     2106.70    191.89 o 
 -16   0   3        8.81       94.92    129.99 o 
 -14   0   3      508.71      602.50    158.88 o 
 -12   0   3     1019.19     1011.05    144.44 o 
 -10   0   3      290.80      270.30    129.99 o 
  -8   0   3     5145.32     5030.50    214.59 o 
  -6   0   3      608.64      713.93     80.47 o 
  -4   0   3        4.53       30.95     49.52 o 
   0   0   3       11.92       14.44     53.65 o 
   2   0   3      790.64      751.07     68.09 o 
   4   0   3     2440.40     2286.22     94.92 o 
   6   0   3     6690.28     6718.34    191.89 o 
   8   0   3     2747.39     2562.71    167.13 o 
  10   0   3      801.73      749.00    142.37 o 
  12   0   3      110.77       45.39    156.82 o 
  14   0   3      968.59     1006.93    193.96 o 
  16   0   3      303.61      175.39    226.97 o 
  18   0   3      708.26      602.50    257.92 o 
  20   0   3        0.07     -332.20    332.20 o 
  22   0   3       66.55       28.89    575.68 o 
  24   0   3      120.70      177.45    654.09 o 
 -27   1   3      181.23      567.43    672.66 o 
 -25   1   3      148.76     -165.07    517.91 o 
 -23   1   3      536.53      441.56    224.91 o 
 -21   1   3      176.69      109.36    210.46 o 
 -19   1   3     3875.65     3856.44    286.81 o 
 -17   1   3     3904.78     3899.77    237.29 o 
 -15   1   3     4641.75     4848.93    241.41 o 
 -13   1   3      524.17      447.75    150.63 o 
 -11   1   3    22882.02    24395.26    637.58 o 
  -9   1   3    18570.31    18702.41    499.34 o 
  -7   1   3    15328.27    14839.78    544.73 o 
  -5   1   3    27479.40    26149.12    841.86 o 
  -3   1   3   111041.46    99508.22   2727.78 o 
  -1   1   3    56736.02    52362.21   1058.51 o 
   1   1   3     9189.75     9043.76    270.30 o 
   3   1   3      523.20      528.22     63.96 o 
   5   1   3    32589.66    31421.04    619.01 o 
   7   1   3     9347.12     9134.55    237.29 o 
   9   1   3     8477.37     8519.67    290.94 o 
  11   1   3     1962.28     1743.55    163.01 o 
  13   1   3     3508.69     3095.06    233.16 o 
  15   1   3     1706.60     1933.38    249.67 o 
  17   1   3      794.67      767.57    321.89 o 
  19   1   3     6533.09     6819.45    528.22 o 
  21   1   3      100.08       86.66    346.65 o 
  23   1   3      131.58       49.52    668.53 o 
 -28   2   3      132.86      198.08    715.99 o 
 -26   2   3      241.01      400.29    482.83 o 
 -24   2   3     1524.80     1809.58    342.52 o 
 -22   2   3       72.40       68.09    187.77 o 
 -20   2   3     1678.93     1698.16    239.35 o 
 -18   2   3     2194.88     2358.44    229.03 o 
 -16   2   3     1161.73     1128.66    175.39 o 
 -14   2   3       61.09       96.98    198.08 o 
 -12   2   3     1071.63      827.41    191.89 o 
 -10   2   3     4103.54     4017.39    262.05 o 
  -8   2   3     3607.69     3313.78    229.03 o 
  -6   2   3      845.80      738.69    156.82 o 
  -4   2   3     1685.77     1648.63    150.63 o 
  -2   2   3     1706.92     1572.29    109.36 o 
   0   2   3     3982.09     3660.42    181.58 o 
   2   2   3     5612.44     4987.17    189.83 o 
   4   2   3      313.28      288.87    119.68 o 
   6   2   3     1032.21     1122.47    140.31 o 
   8   2   3     1812.83     1896.24    136.18 o 
  10   2   3      720.09      697.42    148.56 o 
  12   2   3     2248.96     2247.01    206.34 o 
  14   2   3      579.39      588.06    196.02 o 
  16   2   3      583.40      631.39    241.41 o 
  18   2   3      509.74      218.72    290.94 o 
  20   2   3       48.07       41.27    334.27 o 
  22   2   3      218.39       28.89    369.34 o 
  24   2   3      135.71     -326.01    788.21 o 
 -27   3   3      226.98      179.51    639.65 o 
 -25   3   3      198.13      220.78    559.17 o 
 -23   3   3       91.82      193.96    284.75 o 
 -21   3   3      476.11      493.15    257.92 o 
 -19   3   3     3730.27     3825.49    338.39 o 
 -17   3   3     7593.08     7669.56    418.86 o 
 -15   3   3     5252.29     5696.97    348.71 o 
 -13   3   3     3236.52     3229.18    290.94 o 
 -11   3   3    43053.84    46054.48   1448.49 o 
  -9   3   3     6139.16     5785.70    332.20 o 
  -7   3   3    10824.06    11406.32    495.21 o 
  -5   3   3     6156.29     6159.17    326.01 o 
  -3   3   3      124.23      154.75    103.17 o 
  -1   3   3     1699.14     1762.12    196.02 o 
   1   3   3    40967.70    40763.99   1079.14 o 
   3   3   3    10579.18    10448.92    338.39 o 
   5   3   3    21490.10    22472.19    571.55 o 
   7   3   3    12790.76    13368.59    441.56 o 
   9   3   3     5351.92     5533.97    272.37 o 
  11   3   3     1227.10     1044.07    282.68 o 
  13   3   3      579.43      625.20    305.38 o 
  15   3   3     2830.39     2653.50    517.91 o 
  17   3   3     2015.43     1857.04    526.16 o 
  19   3   3     2483.47     2277.96    691.23 o 
  21   3   3      260.44      385.85    616.95 o 
  23   3   3      201.80      352.84    606.63 o 
 -26   4   3      243.98      598.38    664.41 o 
 -24   4   3     1464.74     1691.97    398.23 o 
 -22   4   3      365.05      356.96    315.70 o 
 -20   4   3     1297.79     1547.53    356.96 o 
 -18   4   3      852.20      703.61    352.84 o 
 -16   4   3     2679.74     2843.33    336.33 o 
 -14   4   3      317.80      445.69    241.41 o 
 -12   4   3     1356.79     1611.49    282.68 o 
 -10   4   3     1586.41     1469.12    264.11 o 
  -8   4   3      973.30     1161.68    185.70 o 
  -6   4   3      292.85      319.82    181.58 o 
  -4   4   3      785.50      625.20    202.21 o 
  -2   4   3      399.82      319.82    144.44 o 
   0   4   3     1885.42     1807.51    231.10 o 
   2   4   3      447.89      361.09    152.69 o 
   4   4   3      274.29      330.14    129.99 o 
   6   4   3      590.24      464.26    142.37 o 
   8   4   3      817.48      734.56    198.08 o 
  10   4   3     1251.94     1339.13    214.59 o 
  12   4   3      803.08      839.79    280.62 o 
  14   4   3      507.82      235.22    474.58 o 
  16   4   3       66.71      -35.08    441.56 o 
  18   4   3      134.89       -2.06    546.79 o 
  20   4   3      278.18      237.29    544.73 o 
  22   4   3       20.02     -169.20    579.81 o 
 -27   5   3      205.65      -92.85    676.79 o 
 -25   5   3       33.97       51.58    499.34 o 
 -23   5   3      236.43      229.03    369.34 o 
 -21   5   3      190.56      140.31    315.70 o 
 -19   5   3     1386.93     1698.16    404.42 o 
 -17   5   3     1644.91     1574.35    363.15 o 
 -15   5   3     6396.38     6639.93    404.42 o 
 -13   5   3     4033.00     3930.72    344.58 o 
 -11   5   3     5012.01     5589.68    416.80 o 
  -9   5   3     1413.53     1572.29    303.32 o 
  -7   5   3     2677.53     3569.63    336.33 o 
  -5   5   3     1741.39     1896.24    251.73 o 
  -3   5   3     7636.77     8445.38    396.17 o 
  -1   5   3    12617.77    13579.06    627.27 o 
   1   5   3    16674.62    17152.82    604.57 o 
   3   5   3     3629.76     3916.28    247.60 o 
   5   5   3    16401.19    16026.22    497.27 o 
   7   5   3     1088.20     1112.16    185.70 o 
   9   5   3     5176.45     5273.98    293.00 o 
  11   5   3      810.98      744.88    231.10 o 
  13   5   3      578.82      705.67    375.53 o 
  15   5   3       29.70      396.17    493.15 o 
  17   5   3     1084.68     1254.53    594.25 o 
  19   5   3      460.32      567.43    610.76 o 
  21   5   3      155.91      200.15    705.67 o 
 -26   6   3      167.60      -35.08    841.86 o 
 -24   6   3      560.14      722.18    542.67 o 
 -22   6   3      330.70      113.49    379.66 o 
 -20   6   3       32.39      -28.89    375.53 o 
 -18   6   3      291.55      266.18    305.38 o 
 -16   6   3      352.50      503.46    317.76 o 
 -14   6   3      559.95      594.25    315.70 o 
 -12   6   3      422.71      387.91    245.54 o 
 -10   6   3      499.14      290.94    276.49 o 
  -8   6   3      208.89      301.25    299.19 o 
  -6   6   3      350.39      214.59    315.70 o 
  -4   6   3      219.01      462.20    505.53 o 
  -2   6   3      449.98      453.94    214.59 o 
   0   6   3     2258.51     2160.35    342.52 o 
   2   6   3       38.80      -68.09    140.31 o 
   4   6   3      497.95      557.11    152.69 o 
   6   6   3      532.39      524.10    179.51 o 
   8   6   3      663.37      639.65    206.34 o 
  10   6   3      941.24      982.17    241.41 o 
  12   6   3      214.36      -18.57    406.48 o 
  14   6   3      874.03      779.95    435.37 o 
  16   6   3      127.70      113.49    561.24 o 
  18   6   3        7.87      604.57    693.29 o 
  20   6   3      129.84       82.53    777.89 o 
 -25   7   3       54.00     -160.94    621.08 o 
 -23   7   3      103.03       51.58    377.60 o 
 -21   7   3      224.46      220.78    379.66 o 
 -19   7   3     1292.81     1415.47    392.04 o 
 -17   7   3     1634.29     1316.43    394.10 o 
 -15   7   3     1954.19     2218.13    398.23 o 
 -13   7   3     4123.33     4112.30    404.42 o 
 -11   7   3     5087.10     5131.61    422.99 o 
  -9   7   3     3278.33     3427.26    315.70 o 
  -7   7   3      546.71      652.03    278.56 o 
  -5   7   3     1859.62     1879.73    614.89 o 
  -3   7   3     3607.80     3586.14    315.70 o 
  -1   7   3    23778.54    24248.76   1013.12 o 
   1   7   3     2007.06     2032.42    187.77 o 
   3   7   3     9307.11     9237.72    383.79 o 
   5   7   3     5162.10     5247.16    284.75 o 
   7   7   3     2397.43     2595.72    241.41 o 
   9   7   3     2282.55     1916.87    356.96 o 
  11   7   3     6365.46     6563.59    507.59 o 
  13   7   3     1392.33     1332.94    404.42 o 
  15   7   3      265.32      204.27    594.25 o 
  17   7   3      852.76      800.59    612.82 o 
  19   7   3       89.62      196.02    641.71 o 
 -22   8   3      160.92      208.40    489.02 o 
 -20   8   3      222.50      460.13    480.77 o 
 -18   8   3       60.77      -61.90    456.01 o 
 -16   8   3      510.70      484.89    404.42 o 
 -14   8   3      804.82      821.22    336.33 o 
 -12   8   3      346.87      431.24    371.41 o 
 -10   8   3      587.18      773.76    307.44 o 
  -8   8   3      484.19      509.65    290.94 o 
  -6   8   3     1271.62     1312.31    344.58 o 
  -4   8   3      192.30      200.15    268.24 o 
  -2   8   3      934.57      938.83    189.83 o 
   0   8   3     1301.92     1182.31    309.51 o 
   2   8   3      205.28      191.89    142.37 o 
   4   8   3      141.51      243.48    359.03 o 
   6   8   3      711.88      563.30    389.98 o 
   8   8   3      217.23      136.18    443.63 o 
  10   8   3      239.09       -8.25    334.27 o 
  12   8   3      125.83      493.15    505.53 o 
  14   8   3       65.02      -47.46    555.05 o 
  16   8   3       48.75      519.97    705.67 o 
  18   8   3        1.48      132.06    699.48 o 
 -21   9   3       72.29      179.51    534.41 o 
 -19   9   3      670.73      699.48    571.55 o 
 -17   9   3     1185.31      689.17    511.72 o 
 -15   9   3      434.93      443.63    439.50 o 
 -13   9   3     1245.36     1332.94    447.75 o 
 -11   9   3     8030.93     7554.01    569.49 o 
  -9   9   3     6718.85     6681.20    645.84 o 
  -7   9   3     2645.52     2758.73    509.65 o 
  -5   9   3     4148.35     4562.12    456.01 o 
  -3   9   3     7502.02     7919.22    367.28 o 
  -1   9   3      696.80      794.40    185.70 o 
   1   9   3     3524.38     3767.72    193.96 o 
   3   9   3     6081.20     6264.40    627.27 o 
   5   9   3      265.50      321.89    408.55 o 
   7   9   3     4617.27     4805.60    577.74 o 
   9   9   3      846.60      596.31    489.02 o 
  11   9   3      955.21      928.52    693.29 o 
  13   9   3      143.01      117.61    901.69 o 
  15   9   3      673.73      703.61    629.33 o 
  17   9   3     1111.36     1427.85    703.61 o 
 -20  10   3       97.93     -309.51    629.33 o 
 -18  10   3       50.75     -129.99    522.03 o 
 -16  10   3      979.31     1037.88    511.72 o 
 -14  10   3      146.26      354.90    373.47 o 
 -12  10   3      505.32      519.97    412.67 o 
 -10  10   3      739.05      332.20    507.59 o 
  -8  10   3      294.44      400.29    410.61 o 
  -6  10   3     1362.96     1180.25    359.03 o 
  -4  10   3      129.27      185.70    303.32 o 
  -2  10   3      642.79      746.94    191.89 o 
   0  10   3      297.47      241.41    132.06 o 
   2  10   3      518.45      552.98    350.77 o 
   4  10   3       48.83     -206.34    476.64 o 
   6  10   3      428.33      381.72    462.20 o 
   8  10   3      136.03       28.89    507.59 o 
  10  10   3      401.29      278.56    433.31 o 
  12  10   3       27.00      125.87    870.74 o 
  14  10   3        5.59     -165.07   1176.12 o 
 -17  11   3      381.77      387.91    511.72 o 
 -15  11   3      743.29      606.63    460.13 o 
 -13  11   3      867.14      823.29    604.57 o 
 -11  11   3     1291.91     1093.59    629.33 o 
  -9  11   3      418.87      278.56    493.15 o 
  -7  11   3        1.05      -12.38    451.88 o 
  -5  11   3      788.31      720.12    433.31 o 
  -3  11   3      916.43     1075.02    348.71 o 
  -1  11   3     1238.33     1316.43    179.51 o 
   1  11   3     2466.16     2397.64    418.86 o 
   3  11   3     1515.56     1745.61    462.20 o 
   5  11   3     1495.78     1601.18    526.16 o 
   7  11   3      490.04      777.89    534.41 o 
   9  11   3      500.94      462.20    614.89 o 
  11  11   3      178.72      301.25    839.79 o 
  13  11   3      189.33      367.28    936.77 o 
 -14  12   3       21.42       -6.19    831.54 o 
 -12  12   3      547.94      705.67    678.85 o 
 -10  12   3      197.41      -39.20    656.15 o 
  -8  12   3      154.71       -8.25    680.91 o 
  -6  12   3      372.60      181.58    431.24 o 
  -4  12   3       62.57      619.01   1138.98 o 
  -2  12   3      199.64      115.55    975.98 o 
   0  12   3      166.12      169.20   1019.31 o 
   2  12   3      396.07      321.89    433.31 o 
   4  12   3      108.02      105.23    555.05 o 
   6  12   3        2.03       78.41    552.98 o 
   8  12   3      108.56       39.20    524.10 o 
  10  12   3      170.03      249.67    899.63 o 
  -9  13   3       38.19       59.84   1374.21 o 
  -7  13   3       76.11     -239.35   1172.00 o 
  -5  13   3      316.31     -167.13   1161.68 o 
  -3  13   3      377.97      548.86   1112.16 o 
  -1  13   3      290.09      489.02   1095.65 o 
   1  13   3      102.02     -427.12   1328.81 o 
   3  13   3      220.78      433.31   1219.45 o 
   5  13   3      258.65      208.40   1217.39 o 
   0 -12   4      653.99      555.05    965.66 o 
   2 -12   4      196.10      534.41    749.00 o 
   4 -12   4     1424.40      957.40    821.22 o 
  -7 -11   4      648.67      691.23    526.16 o 
  -5 -11   4      207.35       94.92    456.01 o 
  -3 -11   4      986.73     1398.97    757.26 o 
  -1 -11   4      189.62     -272.37    641.71 o 
   1 -11   4       45.27     -295.06    592.19 o 
   3 -11   4      591.07      400.29    588.06 o 
   5 -11   4      109.03      -43.33    685.04 o 
   7 -11   4       20.39      212.53    649.96 o 
   9 -11   4       15.60     -107.30    825.35 o 
  11 -11   4      599.23      825.35    557.11 o 
 -20 -10   4       40.02       70.15    767.57 o 
 -18 -10   4     2132.24     2527.63    833.60 o 
 -10 -10   4      413.76      658.22    594.25 o 
  -8 -10   4     1785.15     1372.14    652.03 o 
  -6 -10   4      704.61      767.57    715.99 o 
  -4 -10   4     4437.28     4345.46    445.69 o 
  -2 -10   4    10879.05    10741.92    573.62 o 
   0 -10   4     2653.58     2484.30    427.12 o 
   2 -10   4      545.68      323.95    418.86 o 
   4 -10   4      141.27     -208.40    422.99 o 
   6 -10   4      127.04       55.71    425.05 o 
   8 -10   4      904.92      105.23    505.53 o 
  12 -10   4     1322.17     1607.37    641.71 o 
  14 -10   4      274.13     -111.42    540.60 o 
 -21  -9   4      676.89      868.68    724.24 o 
 -19  -9   4        1.54      179.51    435.37 o 
 -17  -9   4      429.72      631.39    453.94 o 
 -15  -9   4      549.49      482.83    594.25 o 
 -13  -9   4      205.64      132.06    468.39 o 
 -11  -9   4     1344.62     1401.03    410.61 o 
  -9  -9   4       21.25      -37.14    323.95 o 
  -7  -9   4     1393.95     1310.24    435.37 o 
  -5  -9   4      219.81      196.02    377.60 o 
  -3  -9   4     1812.52     1553.72    356.96 o 
  -1  -9   4     1351.15     1450.55    305.38 o 
   1  -9   4      438.74      165.07    315.70 o 
   3  -9   4      922.62      703.61    317.76 o 
   5  -9   4       29.18      -61.90    361.09 o 
   7  -9   4      455.29      309.51    654.09 o 
   9  -9   4      218.32       26.82    732.50 o 
  11  -9   4      508.69      645.84    363.15 o 
  13  -9   4       56.23      177.45    472.51 o 
  15  -9   4       59.58      -47.46    476.64 o 
 -24  -8   4      277.63      891.38    784.08 o 
 -22  -8   4      456.53      489.02    509.65 o 
 -20  -8   4      286.28      163.01    278.56 o 
 -18  -8   4     2500.24     2397.64    282.68 o 
 -16  -8   4     1191.59     1167.87    132.06 o 
 -14  -8   4     1851.61     1712.60    379.66 o 
 -12  -8   4     6387.36     5926.01    505.53 o 
 -10  -8   4      524.10      334.27    359.03 o 
  -8  -8   4       65.27       49.52    303.32 o 
  -6  -8   4      668.73      676.79    307.44 o 
  -4  -8   4     4587.85     4207.22    389.98 o 
  -2  -8   4     2157.17     1801.32    282.68 o 
   0  -8   4     1611.45     1776.56    328.08 o 
   2  -8   4     6466.39     6095.20    398.23 o 
   4  -8   4     1538.28     1561.97    319.82 o 
   6  -8   4      273.15      101.11    383.79 o 
   8  -8   4      135.31       -8.25    433.31 o 
  10  -8   4     2895.43     2430.65    352.84 o 
  12  -8   4       11.33      224.91    319.82 o 
  14  -8   4      223.54      233.16    278.56 o 
  16  -8   4      768.43      478.70    610.76 o 
  18  -8   4      270.19      146.50    555.05 o 
 -25  -7   4      117.28      282.68    548.86 o 
 -23  -7   4      200.65      286.81    365.22 o 
 -21  -7   4     1131.51     1310.24    278.56 o 
 -19  -7   4       37.05       57.77    241.41 o 
 -17  -7   4      599.58      460.13    210.46 o 
 -15  -7   4     1251.05     1349.45    239.35 o 
 -13  -7   4      840.71     1002.80    123.80 o 
 -11  -7   4     1211.57     1252.47    346.65 o 
  -9  -7   4      269.17      243.48    280.62 o 
  -7  -7   4      496.18      588.06    113.49 o 
  -5  -7   4      690.81      746.94    163.01 o 
  -3  -7   4      585.66      443.63    181.58 o 
  -1  -7   4     1145.36     1145.17    198.08 o 
   1  -7   4      517.67      524.10    247.60 o 
   3  -7   4      301.52      336.33    198.08 o 
   5  -7   4      160.93      237.29    262.05 o 
   7  -7   4      615.26      526.16    264.11 o 
   9  -7   4      549.72      449.82    198.08 o 
  11  -7   4      526.87      586.00    218.72 o 
  13  -7   4        0.43        4.13    206.34 o 
  15  -7   4       94.10      111.42    268.24 o 
  17  -7   4      190.09      313.63    478.70 o 
  19  -7   4       18.75       28.89    565.36 o 
 -26  -6   4      138.56       10.32    427.12 o 
 -24  -6   4      270.76      218.72    484.89 o 
 -22  -6   4      808.69      786.15    363.15 o 
 -20  -6   4      212.78      160.94    334.27 o 
 -18  -6   4     1476.02     1469.12    220.78 o 
 -16  -6   4     3267.19     2950.62    237.29 o 
 -14  -6   4     1930.17     2057.18    237.29 o 
 -12  -6   4     3554.97     3596.46    237.29 o 
 -10  -6   4      229.37      231.10    136.18 o 
  -8  -6   4      612.28      544.73    119.68 o 
  -6  -6   4    13399.16    13995.86    431.24 o 
  -4  -6   4     1253.33     1531.02    177.45 o 
  -2  -6   4    12093.35    12887.83    435.37 o 
   0  -6   4    14448.52    15506.25    439.50 o 
   2  -6   4     1209.74     1427.85    189.83 o 
   4  -6   4     2802.83     2890.79    295.06 o 
   6  -6   4     5344.25     5026.38    356.96 o 
   8  -6   4     1291.25     1227.71    156.82 o 
  10  -6   4     2660.13     2606.04    208.40 o 
  12  -6   4      130.73       49.52    185.70 o 
  14  -6   4     2708.63     2748.41    272.37 o 
  16  -6   4      482.86      418.86    259.98 o 
  18  -6   4       39.26      103.17    408.55 o 
  20  -6   4      213.32      146.50    460.13 o 
 -27  -5   4      119.69       35.08    678.85 o 
 -25  -5   4      188.60      200.15    456.01 o 
 -23  -5   4       74.33       14.44    359.03 o 
 -21  -5   4      175.71      123.80    330.14 o 
 -19  -5   4       26.21       88.73    198.08 o 
 -17  -5   4      252.07      284.75    206.34 o 
 -15  -5   4     3348.59     3346.79    229.03 o 
 -13  -5   4       73.26       82.53    163.01 o 
 -11  -5   4      355.87      375.53    229.03 o 
  -9  -5   4      902.43      889.31    237.29 o 
  -7  -5   4      331.74      348.71    127.93 o 
  -5  -5   4     1486.26     1454.68    152.69 o 
  -3  -5   4        3.40       86.66    132.06 o 
  -1  -5   4      179.92      237.29    146.50 o 
   1  -5   4      591.90      693.29    163.01 o 
   3  -5   4       95.47      233.16    196.02 o 
   5  -5   4      580.96      482.83    144.44 o 
   7  -5   4      892.39      881.06    136.18 o 
   9  -5   4        4.58       22.70    148.56 o 
  11  -5   4      594.44      625.20    163.01 o 
  13  -5   4        6.82       -4.13    177.45 o 
  15  -5   4      122.79       90.79    185.70 o 
  17  -5   4       23.27       14.44    214.59 o 
  19  -5   4       78.07      259.98    429.18 o 
  21  -5   4      146.87      319.82    497.27 o 
 -28  -4   4       45.50       49.52    608.69 o 
 -26  -4   4       24.29       82.53    497.27 o 
 -24  -4   4      639.52      769.64    385.85 o 
 -22  -4   4      772.82      759.32    299.19 o 
 -20  -4   4     1534.93     1493.88    268.24 o 
 -18  -4   4     1749.35     2100.51    239.35 o 
 -16  -4   4      336.02      270.30    160.94 o 
 -14  -4   4     4538.28     4768.45    280.62 o 
 -12  -4   4     3212.40     3532.49    235.22 o 
 -10  -4   4    16543.22    16657.61    693.29 o 
  -8  -4   4    11666.43    12054.22    612.82 o 
  -6  -4   4    46662.45    48536.72   1227.71 o 
  -4  -4   4     8523.79     9536.91    313.63 o 
  -2  -4   4        5.13      -86.66    134.12 o 
   0  -4   4    10436.75    10671.76    317.76 o 
   2  -4   4      622.26      616.95    171.26 o 
   4  -4   4     1934.81     1892.11    160.94 o 
   6  -4   4     6025.93     6115.84    214.59 o 
   8  -4   4    18906.59    19810.44    522.03 o 
  10  -4   4     5153.27     5263.66    224.91 o 
  12  -4   4     2565.26     2793.81    200.15 o 
  14  -4   4      757.05      600.44    163.01 o 
  16  -4   4      271.99      276.49    146.50 o 
  18  -4   4       46.55     -163.01    363.15 o 
  20  -4   4      360.07      571.55    445.69 o 
  22  -4   4      135.35       72.22    583.93 o 
 -27  -3   4       68.92       59.84    550.92 o 
 -25  -3   4      687.70      530.29    507.59 o 
 -23  -3   4      129.13      113.49    369.34 o 
 -21  -3   4      423.79      462.20    253.79 o 
 -19  -3   4      341.46      406.48    193.96 o 
 -17  -3   4     2545.67     2690.64    286.81 o 
 -15  -3   4     4494.18     4588.94    350.77 o 
 -13  -3   4     1048.06      792.34    163.01 o 
 -11  -3   4      756.31      883.12    160.94 o 
  -9  -3   4      709.46      571.55    187.77 o 
  -7  -3   4      256.31      284.75    165.07 o 
  -5  -3   4     1454.29     1605.30    132.06 o 
  -3  -3   4      301.54      313.63    107.30 o 
  -1  -3   4       35.15      -43.33     96.98 o 
   1  -3   4     3554.32     3163.15    185.70 o 
   3  -3   4     1357.49     1264.85     88.73 o 
   5  -3   4     2833.74     2901.10    129.99 o 
   7  -3   4     2701.33     2793.81    146.50 o 
   9  -3   4      136.33       92.85     99.04 o 
  11  -3   4      287.23      363.15    125.87 o 
  13  -3   4      413.51      375.53    123.80 o 
  15  -3   4       21.68       43.33    224.91 o 
  17  -3   4      246.44      142.37    297.13 o 
  19  -3   4      341.84      552.98    406.48 o 
  21  -3   4      238.78      177.45    511.72 o 
  23  -3   4       21.83     -231.10    637.58 o 
 -28  -2   4        2.40      103.17    623.14 o 
 -26  -2   4      398.19      350.77    433.31 o 
 -24  -2   4      631.84      883.12    348.71 o 
 -22  -2   4      143.61      154.75    204.27 o 
 -20  -2   4     3981.56     3918.34    340.46 o 
 -18  -2   4     9981.34    10469.55    497.27 o 
 -16  -2   4       91.14       90.79    185.70 o 
 -14  -2   4     2076.68     1745.61    208.40 o 
 -12  -2   4     4074.82     4541.48    282.68 o 
 -10  -2   4    14924.03    14715.97    522.03 o 
  -8  -2   4     9819.52     9794.83    369.34 o 
  -6  -2   4    15919.40    15198.80    544.73 o 
  -4  -2   4    14013.91    13849.36    381.72 o 
  -2  -2   4    32823.21    32896.35    819.16 o 
   0  -2   4    67917.05    64622.77   1316.43 o 
   2  -2   4    37526.38    36961.20    722.18 o 
   4  -2   4    11573.40    11577.58    282.68 o 
   6  -2   4      683.86      621.08     92.85 o 
   8  -2   4     5812.22     5694.91    187.77 o 
  10  -2   4       40.64       28.89    115.55 o 
  12  -2   4      513.76      625.20    158.88 o 
  14  -2   4     6873.74     6545.02    387.91 o 
  16  -2   4     1921.57     1753.87    280.62 o 
  18  -2   4     1241.68      905.82    332.20 o 
  20  -2   4       53.10       22.70    443.63 o 
  22  -2   4      225.59      439.50    507.59 o 
 -29  -1   4      504.93      676.79    645.84 o 
 -27  -1   4       64.26      -84.60    598.38 o 
 -25  -1   4      484.67      447.75    245.54 o 
 -23  -1   4     1357.16     1533.09    257.92 o 
 -21  -1   4      471.60      522.03    266.18 o 
 -19  -1   4      189.13      107.30    224.91 o 
 -17  -1   4     1273.62     1229.77    200.15 o 
 -15  -1   4     1427.47     1434.04    200.15 o 
 -13  -1   4     1445.25     1479.44    183.64 o 
 -11  -1   4      547.41      612.82    115.55 o 
  -9  -1   4     1455.89     1500.07    148.56 o 
  -7  -1   4      341.24      270.30     84.60 o 
  -5  -1   4     1750.26     1741.49    142.37 o 
  -3  -1   4     3047.58     2919.67    144.44 o 
  -1  -1   4     3293.25     3163.15    193.96 o 
   1  -1   4     2552.85     2575.09    107.30 o 
   3  -1   4     2512.10     2354.31    125.87 o 
   5  -1   4     2960.84     3035.22    150.63 o 
   7  -1   4     3421.34     3493.29    146.50 o 
   9  -1   4      517.52      482.83    136.18 o 
  11  -1   4       27.79       70.15    138.25 o 
  13  -1   4     1120.41     1151.36    202.21 o 
  15  -1   4       33.13       -2.06    220.78 o 
  17  -1   4       92.22      204.27    266.18 o 
  19  -1   4      550.45      235.22    334.27 o 
  21  -1   4      304.30      284.75    464.26 o 
  23  -1   4       30.15       94.92    682.98 o 
 -28   0   4       45.24     -247.60    703.61 o 
 -26   0   4     1125.56     1863.23    689.17 o 
 -24   0   4      416.90      383.79    274.43 o 
 -22   0   4      194.41      175.39    208.40 o 
 -20   0   4     2882.27     2837.14    251.73 o 
 -18   0   4     7096.19     7362.11    340.46 o 
 -16   0   4     2717.11     3041.41    293.00 o 
 -14   0   4     3170.04     3022.84    229.03 o 
 -12   0   4     2442.69     2733.97    216.65 o 
 -10   0   4     5732.87     6043.62    295.06 o 
  -8   0   4    10007.60     9569.92    340.46 o 
  -6   0   4        9.23       16.51     51.58 o 
  -4   0   4    10108.28     9503.90    472.51 o 
  -2   0   4    64826.82    65177.82   2589.53 o 
   0   0   4    95632.17    90922.52   2067.50 o 
   2   0   4     4078.00     3912.15    146.50 o 
   4   0   4       35.99       -4.13     76.34 o 
   6   0   4     2619.14     2420.34    121.74 o 
   8   0   4     3200.53     2973.32    183.64 o 
  10   0   4       85.69       55.71    129.99 o 
  12   0   4     6564.26     7015.47    336.33 o 
  14   0   4     4877.91     4483.71    293.00 o 
  16   0   4        2.21      -28.89    224.91 o 
  18   0   4     3160.78     3278.70    371.41 o 
  20   0   4     1035.21      854.24    328.08 o 
  22   0   4        0.35      191.89    612.82 o 
 -29   1   4      505.24      724.24    596.31 o 
 -27   1   4       62.20       80.47    507.59 o 
 -25   1   4      477.68      408.55    297.13 o 
 -23   1   4     1361.09     1464.99    251.73 o 
 -21   1   4      468.19      497.27    202.21 o 
 -19   1   4      193.58      239.35    191.89 o 
 -17   1   4     1288.38     1161.68    198.08 o 
 -15   1   4     1407.83     1310.24    181.58 o 
 -13   1   4     1440.83     1473.25    160.94 o 
 -11   1   4      539.74      645.84    146.50 o 
  -9   1   4     1455.53     1401.03    163.01 o 
  -7   1   4      354.36      216.65    123.80 o 
  -5   1   4     1743.24     1929.25    138.25 o 
  -3   1   4     3044.19     2915.55    152.69 o 
  -1   1   4     3275.89     3080.62     99.04 o 
   1   1   4     2537.78     1995.28     92.85 o 
   3   1   4     2532.43     2521.44    107.30 o 
   5   1   4     2931.65     2845.39    125.87 o 
   7   1   4     3389.48     3522.18    148.56 o 
   9   1   4      504.88      652.03    152.69 o 
  11   1   4       30.86       61.90    140.31 o 
  13   1   4     1119.20     1116.28    189.83 o 
  15   1   4       33.96      -53.65    198.08 o 
  17   1   4       89.94      -39.20    251.73 o 
  19   1   4      548.26      443.63    315.70 o 
  21   1   4      299.65      251.73    425.05 o 
  23   1   4       28.51      550.92    715.99 o 
 -28   2   4        2.33      -41.27    643.77 o 
 -26   2   4      396.92       70.15    573.62 o 
 -24   2   4      620.16      619.01    272.37 o 
 -22   2   4      129.66      233.16    293.00 o 
 -20   2   4     3946.45     3866.76    369.34 o 
 -18   2   4     9804.92    10277.66    509.65 o 
 -16   2   4       74.40       37.14    165.07 o 
 -14   2   4     2202.78     1865.29    214.59 o 
 -12   2   4     4012.60     4456.89    290.94 o 
 -10   2   4    14936.96    14732.48    573.62 o 
  -8   2   4     9817.63     9805.15    414.74 o 
  -6   2   4    15959.51    14738.67    519.97 o 
  -4   2   4    14090.81    13366.53    489.02 o 
  -2   2   4    33174.94    32985.08    874.87 o 
   0   2   4    67088.87    63351.73   1628.00 o 
   2   2   4    37123.16    36647.56    829.48 o 
   4   2   4    11491.75    11563.14    350.77 o 
   6   2   4      698.73      654.09    103.17 o 
   8   2   4     5907.89     5709.35    208.40 o 
  10   2   4       43.44       94.92    158.88 o 
  12   2   4      507.09      594.25    173.32 o 
  14   2   4     6860.26     6887.54    394.10 o 
  16   2   4     1901.04     1902.43    274.43 o 
  18   2   4     1252.73     1029.62    293.00 o 
  20   2   4       52.35       63.96    317.76 o 
  22   2   4      223.05       35.08    660.28 o 
 -27   3   4       66.02      103.17    625.20 o 
 -25   3   4      673.62      843.92    350.77 o 
 -23   3   4      123.96      115.55    257.92 o 
 -21   3   4      415.84      484.89    295.06 o 
 -19   3   4      343.72      218.72    235.22 o 
 -17   3   4     2566.65     2430.65    301.25 o 
 -15   3   4     4451.45     4535.29    342.52 o 
 -13   3   4     1045.69      798.53    218.72 o 
 -11   3   4      767.86      866.62    173.32 o 
  -9   3   4      703.86      470.45    177.45 o 
  -7   3   4      251.06      354.90    171.26 o 
  -5   3   4     1433.55     1661.02    175.39 o 
  -3   3   4      302.36      309.51    115.55 o 
  -1   3   4       32.66       51.58    181.58 o 
   1   3   4     3557.48     3315.84    216.65 o 
   3   3   4     1366.39     1215.33    144.44 o 
   5   3   4     2826.62     2903.17    200.15 o 
   7   3   4     2670.12     2822.69    212.53 o 
   9   3   4      126.66       90.79    179.51 o 
  11   3   4      271.50      204.27    274.43 o 
  13   3   4      411.86      619.01    301.25 o 
  15   3   4       19.79      111.42    371.41 o 
  17   3   4      244.89       74.28    493.15 o 
  19   3   4      343.20      204.27    600.44 o 
  21   3   4      231.96      173.32    559.17 o 
  23   3   4       21.52      150.63    763.45 o 
 -28   4   4       44.73      224.91    759.32 o 
 -26   4   4       25.24       76.34    631.39 o 
 -24   4   4      625.21      709.80    367.28 o 
 -22   4   4      759.03      707.74    348.71 o 
 -20   4   4     1576.54     1603.24    328.08 o 
 -18   4   4     1679.15     2158.29    342.52 o 
 -16   4   4      315.92      268.24    268.24 o 
 -14   4   4     4653.29     5294.61    402.36 o 
 -12   4   4     3153.72     3464.40    338.39 o 
 -10   4   4    16574.25    16486.35    649.96 o 
  -8   4   4    11642.03    11979.94    550.92 o 
  -6   4   4    47050.98    47729.94   1543.40 o 
  -4   4   4     8810.03     9780.39    453.94 o 
  -2   4   4        4.29       18.57    142.37 o 
   0   4   4    10473.53    10450.98    437.43 o 
   2   4   4      582.94      538.54    160.94 o 
   4   4   4     1894.02     1632.13    152.69 o 
   6   4   4     5920.37     5882.68    284.75 o 
   8   4   4    18948.17    19443.16    608.69 o 
  10   4   4     5169.52     5412.23    330.14 o 
  12   4   4     2499.09     2529.70    365.22 o 
  14   4   4      806.97      897.57    383.79 o 
  16   4   4      293.64      290.94    484.89 o 
  18   4   4       56.39      -24.76    616.95 o 
  20   4   4      367.58      652.03    680.91 o 
  22   4   4      136.14       30.95    833.60 o 
 -27   5   4      115.40      109.36    573.62 o 
 -25   5   4      179.71      216.65    451.88 o 
 -23   5   4       80.03        6.19    429.18 o 
 -21   5   4      166.49      264.11    375.53 o 
 -19   5   4       24.78       -2.06    282.68 o 
 -17   5   4      250.09      342.52    330.14 o 
 -15   5   4     3341.64     3480.91    365.22 o 
 -13   5   4       72.71      148.56    239.35 o 
 -11   5   4      362.08      522.03    284.75 o 
  -9   5   4      907.30      912.01    278.56 o 
  -7   5   4      317.49      373.47    247.60 o 
  -5   5   4     1480.89     1537.21    278.56 o 
  -3   5   4        3.90      -33.01    198.08 o 
  -1   5   4      186.37      247.60    177.45 o 
   1   5   4      601.20      565.36    167.13 o 
   3   5   4       93.39       37.14    175.39 o 
   5   5   4      593.06      422.99    167.13 o 
   7   5   4      884.73      812.97    212.53 o 
   9   5   4        5.59      -49.52    212.53 o 
  11   5   4      579.80      668.53    251.73 o 
  13   5   4        7.28      -30.95    328.08 o 
  15   5   4      120.56      280.62    513.78 o 
  17   5   4       23.48     -247.60    476.64 o 
  19   5   4       77.77      270.30    639.65 o 
  21   5   4      142.75      400.29    621.08 o 
 -26   6   4      137.53      -22.70    715.99 o 
 -24   6   4      270.47      140.31    427.12 o 
 -22   6   4      797.21      909.95    414.74 o 
 -20   6   4      229.15      266.18    328.08 o 
 -18   6   4     1536.37     1615.62    346.65 o 
 -16   6   4     3323.38     3307.59    352.84 o 
 -14   6   4     1954.06     1935.44    344.58 o 
 -12   6   4     3524.07     3352.98    404.42 o 
 -10   6   4      237.34      404.42    334.27 o 
  -8   6   4      586.66      649.96    309.51 o 
  -6   6   4    13621.45    13888.56    763.45 o 
  -4   6   4     1314.24     1526.90    259.98 o 
  -2   6   4    12268.27    12491.66    612.82 o 
   0   6   4    14754.74    15995.26    610.76 o 
   2   6   4     1191.08     1481.50    198.08 o 
   4   6   4     2728.48     2711.27    249.67 o 
   6   6   4     5270.39     4815.91    330.14 o 
   8   6   4     1319.46     1390.71    241.41 o 
  10   6   4     2613.42     2591.60    284.75 o 
  12   6   4      117.81      210.46    295.06 o 
  14   6   4     2757.75     2587.47    639.65 o 
  16   6   4      506.31      610.76    501.40 o 
  18   6   4       46.37      550.92    715.99 o 
  20   6   4      226.67     -191.89    724.24 o 
 -25   7   4      117.58     -136.18    848.05 o 
 -23   7   4      201.70      293.00    441.56 o 
 -21   7   4     1124.61     1225.64    460.13 o 
 -19   7   4       35.13       84.60    385.85 o 
 -17   7   4      591.60      831.54    396.17 o 
 -15   7   4     1260.36     1489.76    305.38 o 
 -13   7   4      837.46      984.23    346.65 o 
 -11   7   4     1219.38     1613.56    346.65 o 
  -9   7   4      271.78      191.89    359.03 o 
  -7   7   4      485.18      625.20    334.27 o 
  -5   7   4      697.67     1027.56    610.76 o 
  -3   7   4      569.69      431.24    226.97 o 
  -1   7   4     1136.52      969.79    284.75 o 
   1   7   4      528.87      435.37    193.96 o 
   3   7   4      304.16      290.94    173.32 o 
   5   7   4      168.84      142.37    183.64 o 
   7   7   4      611.57      491.08    231.10 o 
   9   7   4      557.04      340.46    220.78 o 
  11   7   4      524.22      695.36    400.29 o 
  13   7   4        0.45      -96.98    540.60 o 
  15   7   4       90.75     -233.16    579.81 o 
  17   7   4      188.78      127.93    616.95 o 
  19   7   4       18.19     -268.24    658.22 o 
 -24   8   4      280.16      769.64    573.62 o 
 -22   8   4      449.25      505.53    458.07 o 
 -20   8   4      285.71      495.21    472.51 o 
 -18   8   4     2544.56     2783.49    456.01 o 
 -16   8   4     1220.48     1446.42    400.29 o 
 -14   8   4     1807.63     1751.80    402.36 o 
 -12   8   4     6382.91     6536.76    511.72 o 
 -10   8   4      511.97      586.00    305.38 o 
  -8   8   4       65.44      154.75    410.61 o 
  -6   8   4      650.30      845.98    652.03 o 
  -4   8   4     4431.07     4815.91    730.43 o 
  -2   8   4     2050.35     1904.49    297.13 o 
   0   8   4     1684.39     1788.94    216.65 o 
   2   8   4     6528.70     6398.52    354.90 o 
   4   8   4     1519.32     1425.79    189.83 o 
   6   8   4      264.32      245.54    175.39 o 
   8   8   4      143.19      255.86    441.56 o 
  10   8   4     2856.55     2932.05    540.60 o 
  12   8   4        6.94      332.20    505.53 o 
  14   8   4      239.65      495.21    623.14 o 
  16   8   4      738.81      631.39    668.53 o 
  18   8   4      267.96      458.07    790.27 o 
 -21   9   4      670.55      682.98    596.31 o 
 -19   9   4        1.14       80.47    489.02 o 
 -17   9   4      425.14      406.48    445.69 o 
 -15   9   4      555.57      528.22    420.93 o 
 -13   9   4      202.13      241.41    400.29 o 
 -11   9   4     1349.76     1448.49    385.85 o 
  -9   9   4       21.67       30.95    369.34 o 
  -7   9   4     1381.09     1324.69    464.26 o 
  -5   9   4      221.11       76.34    315.70 o 
  -3   9   4     1782.74     1755.93    237.29 o 
  -1   9   4     1356.34     1217.39    206.34 o 
   1   9   4      450.78      245.54    183.64 o 
   3   9   4      928.94      854.24    522.03 o 
   5   9   4       24.84      123.80    433.31 o 
   7   9   4      451.66      369.34    540.60 o 
   9   9   4      219.74       94.92    484.89 o 
  11   9   4      500.70      555.05    577.74 o 
  13   9   4       56.77      334.27    926.45 o 
  15   9   4       56.40      381.72   1013.12 o 
 -20  10   4       40.79      -37.14    507.59 o 
 -18  10   4     2113.54     2343.99    596.31 o 
 -16  10   4     1286.41     1407.22    522.03 o 
 -14  10   4      111.23       76.34    410.61 o 
 -12  10   4     1379.91     1359.76    396.17 o 
 -10  10   4      403.81      666.47    486.96 o 
  -8  10   4     1779.63     1475.31    431.24 o 
  -6  10   4      704.50      786.15    361.09 o 
  -4  10   4     4424.17     4295.94    474.58 o 
  -2  10   4    10669.78    10774.93    550.92 o 
   0  10   4     2560.41     2457.48    196.02 o 
   2  10   4      559.30      637.58    377.60 o 
   4  10   4      125.38       41.27    420.93 o 
   6  10   4      133.34      272.37    561.24 o 
   8  10   4      922.01      542.67    559.17 o 
  10  10   4      160.48      113.49    672.66 o 
  12  10   4     1307.25     1308.18    942.96 o 
  14  10   4      270.09      338.39   1083.27 o 
 -17  11   4      370.23      408.55    588.06 o 
 -15  11   4      466.39      779.95    557.11 o 
 -13  11   4      268.42      220.78    631.39 o 
 -11  11   4      433.17      493.15    478.70 o 
  -9  11   4      244.55      431.24    676.79 o 
  -7  11   4      643.39      482.83    410.61 o 
  -5  11   4      210.98      140.31    371.41 o 
  -3  11   4      974.34      924.39    293.00 o 
  -1  11   4      191.60      189.83    154.75 o 
   1  11   4       47.27       61.90    420.93 o 
   3  11   4      587.05      470.45    400.29 o 
   5  11   4      109.58       59.84    491.08 o 
   7  11   4       22.05      -66.03    528.22 o 
   9  11   4       15.04      193.96    600.44 o 
  11  11   4      589.81      129.99    967.72 o 
 -14  12   4        3.34     -422.99    641.71 o 
 -12  12   4      366.63      458.07    720.12 o 
 -10  12   4     1361.55     1149.30    528.22 o 
  -8  12   4     3204.89     2876.34    602.50 o 
  -6  12   4      411.74      330.14    412.67 o 
  -4  12   4      799.76      216.65   1064.70 o 
  -2  12   4     1446.49     1200.88   1122.47 o 
   0  12   4      621.32      519.97   1013.12 o 
   2  12   4      206.10      348.71    486.96 o 
   4  12   4     1445.67     1322.62    699.48 o 
   6  12   4       88.65       33.01    491.08 o 
   8  12   4      298.32      447.75    639.65 o 
  -9  13   4      154.82      144.44    903.76 o 
  -7  13   4      173.45      274.43   1155.49 o 
  -5  13   4       30.54      237.29   1085.33 o 
  -3  13   4      417.16      815.03   1136.92 o 
  -1  13   4       69.81      297.13   1138.98 o 
   1  13   4       90.58       86.66   1122.47 o 
   3  13   4      440.32      552.98    761.38 o 
  -2 -12   5      722.68      765.51    862.49 o 
   0 -12   5       93.63       82.53    893.44 o 
   2 -12   5      101.89      755.19    963.60 o 
   4 -12   5      122.65      542.67    796.46 o 
  -7 -11   5     5035.62     4578.62    901.69 o 
  -5 -11   5       29.92       12.38    685.04 o 
  -3 -11   5      610.48      732.50    629.33 o 
  -1 -11   5      716.69     1004.86    726.31 o 
   1 -11   5      254.57       70.15    625.20 o 
   3 -11   5      968.41      497.27    538.54 o 
   5 -11   5      401.38     -121.74    606.63 o 
   7 -11   5     1030.15      978.04    658.22 o 
 -20 -10   5      473.46      563.30    575.68 o 
 -18 -10   5       84.36      414.74    658.22 o 
 -10 -10   5      237.55     -127.93    713.93 o 
  -8 -10   5      307.11      169.20    621.08 o 
  -6 -10   5      355.33      565.36    557.11 o 
  -4 -10   5       78.14      233.16    425.05 o 
  -2 -10   5     1005.26     1223.58    602.50 o 
   0 -10   5       95.16       33.01    515.84 o 
   2 -10   5        0.18     -511.72    612.82 o 
   4 -10   5       87.85       41.27    542.67 o 
   6 -10   5      769.85      588.06    621.08 o 
   8 -10   5       90.89      220.78    497.27 o 
  10 -10   5       14.84       84.60    513.78 o 
  12 -10   5      245.12      305.38    542.67 o 
 -23  -9   5      809.35      823.29   1002.80 o 
 -21  -9   5      875.39      907.88    699.48 o 
 -19  -9   5      278.18      453.94    478.70 o 
 -17  -9   5       12.65     -559.17    975.98 o 
 -15  -9   5      412.80      734.56    616.95 o 
 -13  -9   5     1409.92     1011.05    431.24 o 
 -11  -9   5      186.29      237.29    295.06 o 
  -9  -9   5     6338.74     6606.92    515.84 o 
  -7  -9   5     6236.92     5973.46    511.72 o 
  -5  -9   5     2308.74     2199.56    412.67 o 
  -3  -9   5     1650.29     1316.43    344.58 o 
  -1  -9   5     2717.97     2214.00    354.90 o 
   1  -9   5     3085.53     2853.64    359.03 o 
   3  -9   5      838.02      969.79    381.72 o 
   5  -9   5      424.76      462.20    385.85 o 
   7  -9   5     1082.96      858.36    373.47 o 
   9  -9   5     1304.62     1345.32    356.96 o 
  11  -9   5      207.76      191.89    350.77 o 
  13  -9   5     1428.91     1652.76    439.50 o 
 -24  -8   5       10.84      231.10    755.19 o 
 -22  -8   5       51.34      268.24    486.96 o 
 -20  -8   5      628.76      625.20    305.38 o 
 -18  -8   5      135.14      150.63    226.97 o 
 -16  -8   5      566.59      633.46    132.06 o 
 -14  -8   5      548.10      532.35    416.80 o 
 -12  -8   5      403.92      480.77    356.96 o 
 -10  -8   5      964.31      817.10    332.20 o 
  -8  -8   5      275.04      233.16    311.57 o 
  -6  -8   5      708.81      656.15    196.02 o 
  -4  -8   5      165.97      169.20    222.84 o 
  -2  -8   5      310.93      379.66    210.46 o 
   0  -8   5      742.94      782.02    222.84 o 
   2  -8   5      163.73      132.06    253.79 o 
   4  -8   5        3.32      165.07    229.03 o 
   6  -8   5      413.02      443.63    359.03 o 
   8  -8   5      302.51      295.06    237.29 o 
  10  -8   5      178.72      144.44    295.06 o 
  12  -8   5      664.69      420.93    313.63 o 
  14  -8   5       17.87      -74.28    303.32 o 
  16  -8   5      318.60      293.00    497.27 o 
 -25  -7   5       37.48      -66.03    773.76 o 
 -23  -7   5     1481.09     1718.79    451.88 o 
 -21  -7   5      563.78      418.86    346.65 o 
 -19  -7   5     1085.00     1025.50    272.37 o 
 -17  -7   5     1776.81     1566.10    235.22 o 
 -15  -7   5      443.34      427.12    208.40 o 
 -13  -7   5     3264.64     3049.67    187.77 o 
 -11  -7   5      273.92      278.56    146.50 o 
  -9  -7   5     7322.64     7599.40    317.76 o 
  -7  -7   5     1070.49      914.07    167.13 o 
  -5  -7   5     8042.22     8170.96    359.03 o 
  -3  -7   5     1457.73     1423.73    226.97 o 
  -1  -7   5     1238.27     1244.21    218.72 o 
   1  -7   5     1593.85     1650.70    218.72 o 
   3  -7   5     1703.40     1815.77    237.29 o 
   5  -7   5      912.61      971.85    270.30 o 
   7  -7   5     4931.91     4863.37    299.19 o 
   9  -7   5     4620.13     4976.85    346.65 o 
  11  -7   5      875.16      555.05    218.72 o 
  13  -7   5      242.19      101.11    243.48 o 
  15  -7   5      566.13      276.49    315.70 o 
  17  -7   5       11.09       -4.13    377.60 o 
 -26  -6   5      496.28      425.05    532.35 o 
 -24  -6   5        1.51       68.09    326.01 o 
 -22  -6   5      165.05      107.30    377.60 o 
 -20  -6   5      434.74      441.56    272.37 o 
 -18  -6   5      239.26      274.43    233.16 o 
 -16  -6   5      539.01      522.03    216.65 o 
 -14  -6   5     1918.34     1838.47    259.98 o 
 -12  -6   5      318.11      247.60    280.62 o 
 -10  -6   5     1581.33     1549.59    187.77 o 
  -8  -6   5      387.96      528.22    148.56 o 
  -6  -6   5     1867.77     1846.72    175.39 o 
  -4  -6   5     1605.19     1747.68    185.70 o 
  -2  -6   5      178.25      169.20    156.82 o 
   0  -6   5      175.36      148.56    158.88 o 
   2  -6   5      590.78      662.34    185.70 o 
   4  -6   5      174.02      134.12    247.60 o 
   6  -6   5      555.25      695.36    163.01 o 
   8  -6   5      239.88      251.73    148.56 o 
  10  -6   5      698.27      734.56    171.26 o 
  12  -6   5       13.03      -43.33    204.27 o 
  14  -6   5      284.08      336.33    233.16 o 
  16  -6   5       15.73      226.97    336.33 o 
  18  -6   5      179.83      313.63    410.61 o 
 -27  -5   5      131.28       -4.13    612.82 o 
 -25  -5   5        8.12      392.04    445.69 o 
 -23  -5   5      703.78      899.63    338.39 o 
 -21  -5   5      764.88      779.95    305.38 o 
 -19  -5   5      456.52      359.03    204.27 o 
 -17  -5   5     1278.64     1475.31    210.46 o 
 -15  -5   5     1170.34     1120.41    224.91 o 
 -13  -5   5     5006.37     5604.12    363.15 o 
 -11  -5   5     4383.36     4438.31    293.00 o 
  -9  -5   5     5134.93     5271.92    249.67 o 
  -7  -5   5      832.30     1132.79    163.01 o 
  -5  -5   5     4350.07     4161.82    231.10 o 
  -3  -5   5     3656.46     3872.95    222.84 o 
  -1  -5   5      791.70      986.29    158.88 o 
   1  -5   5     5067.05     5113.04    224.91 o 
   3  -5   5     7749.20     7737.65    375.53 o 
   5  -5   5       11.72       35.08    107.30 o 
   7  -5   5      186.00      196.02    119.68 o 
   9  -5   5     5856.99     5969.34    259.98 o 
  11  -5   5       65.90        2.06    179.51 o 
  13  -5   5       94.03       14.44    167.13 o 
  15  -5   5     1420.13     1355.64    224.91 o 
  17  -5   5       61.97     -101.11    367.28 o 
  19  -5   5      273.69      -47.46    453.94 o 
 -28  -4   5      134.31     -274.43    489.02 o 
 -26  -4   5      297.45      235.22    410.61 o 
 -24  -4   5      327.33      245.54    375.53 o 
 -22  -4   5      204.58      272.37    350.77 o 
 -20  -4   5      946.02      879.00    262.05 o 
 -18  -4   5      141.04      158.88    233.16 o 
 -16  -4   5      417.15      202.21    212.53 o 
 -14  -4   5     3226.57     3200.29    276.49 o 
 -12  -4   5     2507.40     2325.42    268.24 o 
 -10  -4   5      433.15      550.92    154.75 o 
  -8  -4   5     2064.99     2094.32    245.54 o 
  -6  -4   5     2946.03     2614.29    189.83 o 
  -4  -4   5     1402.68     1458.80    158.88 o 
  -2  -4   5      219.90      239.35    134.12 o 
   0  -4   5      691.93      664.41    121.74 o 
   2  -4   5     2108.92     2174.79    202.21 o 
   4  -4   5     1423.49     1413.41    117.61 o 
   6  -4   5      161.59      286.81    109.36 o 
   8  -4   5      308.06      326.01    127.93 o 
  10  -4   5       78.44       39.20    125.87 o 
  12  -4   5      108.49       41.27    144.44 o 
  14  -4   5       48.74      -49.52    154.75 o 
  16  -4   5       21.46     -301.25    301.25 o 
  18  -4   5       47.48      198.08    445.69 o 
  20  -4   5      172.38      146.50    486.96 o 
 -29  -3   5      144.50      -14.44    462.20 o 
 -27  -3   5      340.38      682.98    532.35 o 
 -25  -3   5      403.75      346.65    373.47 o 
 -23  -3   5      340.31      239.35    313.63 o 
 -21  -3   5     1209.14     1046.13    274.43 o 
 -19  -3   5     1556.49     1582.61    262.05 o 
 -17  -3   5     1688.74     1714.66    239.35 o 
 -15  -3   5      354.73      472.51    255.86 o 
 -13  -3   5     6524.90     7252.76    354.90 o 
 -11  -3   5     9605.01     9363.59    361.09 o 
  -9  -3   5     4273.39     4087.54    278.56 o 
  -7  -3   5     8269.84     8734.26    427.12 o 
  -5  -3   5     5155.58     5449.37    231.10 o 
  -3  -3   5     8061.03     8270.00    321.89 o 
  -1  -3   5    10785.01    10878.10    348.71 o 
   1  -3   5    18998.79    19680.45    503.46 o 
   3  -3   5    18894.10    19721.72    418.86 o 
   5  -3   5     1846.78     1943.70    115.55 o 
   7  -3   5     3360.48     3575.82    171.26 o 
   9  -3   5     6817.88     7242.44    268.24 o 
  11  -3   5     1316.29     1436.11    148.56 o 
  13  -3   5      331.10      278.56    150.63 o 
  15  -3   5     4990.82     5065.58    394.10 o 
  17  -3   5       24.06      -26.82    307.44 o 
  19  -3   5      233.47      383.79    449.82 o 
  21  -3   5      122.78       35.08    569.49 o 
 -28  -2   5      721.51     1330.88    678.85 o 
 -26  -2   5      130.30       88.73    321.89 o 
 -24  -2   5      307.07      243.48    348.71 o 
 -22  -2   5      330.95       57.77    309.51 o 
 -20  -2   5      876.21      945.02    282.68 o 
 -18  -2   5       79.37      206.34    253.79 o 
 -16  -2   5       78.07     -127.93    208.40 o 
 -14  -2   5     3375.09     3154.90    257.92 o 
 -12  -2   5     2739.30     2655.56    191.89 o 
 -10  -2   5      281.09      340.46    121.74 o 
  -8  -2   5        2.75      -47.46    144.44 o 
  -6  -2   5      144.29      167.13    111.42 o 
  -4  -2   5      305.14      326.01     88.73 o 
  -2  -2   5       18.81       72.22     59.84 o 
   0  -2   5     2378.16     2306.85    148.56 o 
   2  -2   5     1317.63     1246.28     76.34 o 
   4  -2   5     1131.48      949.15     90.79 o 
   6  -2   5      972.44     1048.19    101.11 o 
   8  -2   5      160.91      241.41    115.55 o 
  10  -2   5       37.80       37.14    125.87 o 
  12  -2   5       71.28       78.41    158.88 o 
  14  -2   5      187.57      216.65    179.51 o 
  16  -2   5       75.06       47.46    274.43 o 
  18  -2   5      209.31      420.93    295.06 o 
  20  -2   5      147.50      125.87    495.21 o 
  22  -2   5        9.46     -117.61    594.25 o 
 -29  -1   5        9.84       80.47    486.96 o 
 -27  -1   5     1630.77     1401.03    466.32 o 
 -25  -1   5     1399.77     1450.55    303.32 o 
 -23  -1   5      633.83      693.29    216.65 o 
 -21  -1   5     1727.27     1663.08    305.38 o 
 -19  -1   5     4031.03     3994.69    313.63 o 
 -17  -1   5     1327.99     1351.51    241.41 o 
 -15  -1   5     6136.90     6134.41    342.52 o 
 -13  -1   5     2103.76     2218.13    181.58 o 
 -11  -1   5      626.64      348.71    144.44 o 
  -9  -1   5    18022.92    17371.54    559.17 o 
  -7  -1   5    30975.16    30015.88    947.09 o 
  -5  -1   5    18660.93    18064.83    736.62 o 
  -3  -1   5    18749.07    17398.36    792.34 o 
  -1  -1   5    21530.19    21708.74    802.65 o 
   1  -1   5    33874.45    33564.89    942.96 o 
   3  -1   5     2943.52     2665.88    132.06 o 
   5  -1   5     4320.34     4209.28    185.70 o 
   7  -1   5      313.43      226.97    132.06 o 
   9  -1   5      693.62      645.84     70.15 o 
  11  -1   5     2634.88     2800.00    231.10 o 
  13  -1   5     1405.06     1403.09    220.78 o 
  15  -1   5     3919.06     3932.79    326.01 o 
  17  -1   5      191.45       53.65    305.38 o 
  19  -1   5      213.27     -146.50    326.01 o 
  21  -1   5       45.79      129.99    575.68 o 
 -28   0   5     1144.07     1238.02    594.25 o 
 -26   0   5       18.63       51.58    371.41 o 
 -24   0   5      143.04       63.96    311.57 o 
 -22   0   5     1184.92     1042.00    212.53 o 
 -20   0   5      680.46      567.43    183.64 o 
 -18   0   5       89.17       84.60    226.97 o 
 -16   0   5      915.95     1388.65    224.91 o 
 -14   0   5     4187.71     4461.01    280.62 o 
 -12   0   5     1587.44     1681.65    187.77 o 
 -10   0   5        0.63      -24.76    113.49 o 
  -8   0   5      718.52      672.66     92.85 o 
  -6   0   5      507.18      561.24    125.87 o 
  -4   0   5      402.14      422.99     70.15 o 
  -2   0   5      852.32      848.05    171.26 o 
   0   0   5     3189.84     3057.92    171.26 o 
   2   0   5      200.14      109.36     78.41 o 
   4   0   5      537.33      573.62    111.42 o 
   6   0   5       54.38       24.76     82.53 o 
   8   0   5      101.12      125.87     96.98 o 
  10   0   5       96.39      140.31    148.56 o 
  12   0   5      220.28      134.12    181.58 o 
  14   0   5      405.78      348.71    214.59 o 
  16   0   5       16.82       86.66    229.03 o 
  18   0   5       33.43     -220.78    286.81 o 
  20   0   5      353.47      678.85    406.48 o 
  22   0   5       47.99      243.48    680.91 o 
 -29   1   5        9.23     -165.07    658.22 o 
 -27   1   5     1630.53     1958.14    612.82 o 
 -25   1   5     1382.26     1252.47    377.60 o 
 -23   1   5      634.52      614.89    218.72 o 
 -21   1   5     1728.47     1710.54    245.54 o 
 -19   1   5     4016.11     3778.04    284.75 o 
 -17   1   5     1367.02     1355.64    208.40 o 
 -15   1   5     6134.09     6427.41    293.00 o 
 -13   1   5     2098.41     2315.10    189.83 o 
 -11   1   5      597.25      482.83    115.55 o 
  -9   1   5    18156.86    17507.72    777.89 o 
  -7   1   5    30880.77    29382.43   1295.80 o 
  -5   1   5    18135.41    16694.75    786.14 o 
  -3   1   5    18815.50    17872.94    517.91 o 
  -1   1   5    21702.42    21207.34    489.02 o 
   1   1   5    33525.67    33088.25    736.62 o 
   3   1   5     2882.74     2736.03    121.74 o 
   5   1   5     4258.92     4240.23    163.01 o 
   7   1   5      312.36      268.24     90.79 o 
   9   1   5      681.12      627.27    105.23 o 
  11   1   5     2655.82     2886.66    210.46 o 
  13   1   5     1377.85     1493.88    212.53 o 
  15   1   5     3863.51     4116.43    328.08 o 
  17   1   5      192.77       45.39    272.37 o 
  19   1   5      215.85      216.65    328.08 o 
  21   1   5       45.54      342.52    410.61 o 
 -28   2   5      733.43      641.71    670.60 o 
 -26   2   5      128.51      158.88    338.39 o 
 -24   2   5      307.96      109.36    326.01 o 
 -22   2   5      338.32      398.23    257.92 o 
 -20   2   5      873.03     1042.00    321.89 o 
 -18   2   5       77.91       94.92    226.97 o 
 -16   2   5       77.49       66.03    253.79 o 
 -14   2   5     3401.29     3336.47    280.62 o 
 -12   2   5     2746.84     2700.95    231.10 o 
 -10   2   5      289.70      350.77    136.18 o 
  -8   2   5        3.16       33.01    113.49 o 
  -6   2   5      154.62      138.25    119.68 o 
  -4   2   5      306.36      383.79    101.11 o 
  -2   2   5       17.62       45.39     61.90 o 
   0   2   5     2367.31     2426.53    212.53 o 
   2   2   5     1291.90     1306.11    177.45 o 
   4   2   5     1149.38      969.79    152.69 o 
   6   2   5      949.57     1000.74    109.36 o 
   8   2   5      156.89      181.58    109.36 o 
  10   2   5       40.49      117.61    111.42 o 
  12   2   5       71.08       -6.19    158.88 o 
  14   2   5      193.61      268.24    200.15 o 
  16   2   5       71.14       61.90    241.41 o 
  18   2   5      196.61      350.77    307.44 o 
  20   2   5      153.31       28.89    373.47 o 
  22   2   5        8.14     -132.06    734.56 o 
 -29   3   5      148.90        4.13    753.13 o 
 -27   3   5      344.89      156.82    451.88 o 
 -25   3   5      378.13      290.94    344.58 o 
 -23   3   5      330.14      396.17    284.75 o 
 -21   3   5     1240.55     1200.88    363.15 o 
 -19   3   5     1567.09     1431.98    293.00 o 
 -17   3   5     1680.14     1656.89    311.57 o 
 -15   3   5      350.84      433.31    264.11 o 
 -13   3   5     6533.69     7095.94    365.22 o 
 -11   3   5     9692.41     9508.02    443.63 o 
  -9   3   5     4339.54     4168.01    295.06 o 
  -7   3   5     8072.30     8152.39    389.98 o 
  -5   3   5     4867.99     5290.49    303.32 o 
  -3   3   5     8278.87     8249.36    317.76 o 
  -1   3   5    10886.43    10735.73    422.99 o 
   1   3   5    18668.37    19092.39    641.71 o 
   3   3   5    18897.65    19606.17    689.17 o 
   5   3   5     1799.49     1987.03    191.89 o 
   7   3   5     3343.25     3511.86    247.60 o 
   9   3   5     6563.30     7197.04    336.33 o 
  11   3   5     1259.12     1207.07    208.40 o 
  13   3   5      361.66      313.63    336.33 o 
  15   3   5     5024.64     5337.95    507.59 o 
  17   3   5       25.66       45.39    447.75 o 
  19   3   5      230.69      524.10    693.29 o 
  21   3   5      124.80      295.06    718.05 o 
 -28   4   5      135.97       49.52    674.72 o 
 -26   4   5      289.21      359.03    416.80 o 
 -24   4   5      329.95      392.04    389.98 o 
 -22   4   5      209.25       61.90    342.52 o 
 -20   4   5      942.41      914.07    274.43 o 
 -18   4   5      143.91      148.56    284.75 o 
 -16   4   5      408.56      495.21    381.72 o 
 -14   4   5     3268.39     3309.65    348.71 o 
 -12   4   5     2515.14     2509.06    259.98 o 
 -10   4   5      419.67      453.94    226.97 o 
  -8   4   5     2049.94     2009.72    235.22 o 
  -6   4   5     2911.86     2853.64    237.29 o 
  -4   4   5     1405.91     1506.26    158.88 o 
  -2   4   5      222.88      187.77    204.27 o 
   0   4   5      697.93      641.71    175.39 o 
   2   4   5     2099.23     2150.03    216.65 o 
   4   4   5     1431.61     1427.85    229.03 o 
   6   4   5      153.17      235.22    193.96 o 
   8   4   5      302.74      274.43    218.72 o 
  10   4   5       74.59       33.01    241.41 o 
  12   4   5      109.84       26.82    319.82 o 
  14   4   5       44.37     -134.12    346.65 o 
  16   4   5       18.48      -14.44    394.10 o 
  18   4   5       52.28      183.64    567.43 o 
  20   4   5      167.07       37.14    680.91 o 
 -27   5   5      129.84     -167.13    711.86 o 
 -25   5   5        8.33     -208.40    501.40 o 
 -23   5   5      721.81     1025.50    422.99 o 
 -21   5   5      807.80      753.13    402.36 o 
 -19   5   5      476.69      433.31    340.46 o 
 -17   5   5     1236.22     1087.40    276.49 o 
 -15   5   5     1170.61     1207.07    377.60 o 
 -13   5   5     5034.12     5703.16    422.99 o 
 -11   5   5     4463.42     4483.71    389.98 o 
  -9   5   5     5232.79     5271.92    387.91 o 
  -7   5   5      832.08      959.47    274.43 o 
  -5   5   5     4423.57     4248.48    342.52 o 
  -3   5   5     3553.43     3858.51    317.76 o 
  -1   5   5      765.38      761.38    187.77 o 
   1   5   5     5221.96     5321.44    311.57 o 
   3   5   5     7682.79     7731.46    447.75 o 
   5   5   5        7.84      -41.27    202.21 o 
   7   5   5      177.52      148.56    224.91 o 
   9   5   5     5856.58     5663.96    373.47 o 
  11   5   5       53.60      -16.51    243.48 o 
  13   5   5      110.72      119.68    348.71 o 
  15   5   5     1407.48     1244.21    433.31 o 
  17   5   5       64.90      -26.82    563.30 o 
  19   5   5      275.43     -107.30    598.38 o 
 -26   6   5      485.43      522.03    709.80 o 
 -24   6   5        1.14       51.58    503.46 o 
 -22   6   5      166.17      -55.71    412.67 o 
 -20   6   5      441.33      565.36    414.74 o 
 -18   6   5      243.37      144.44    342.52 o 
 -16   6   5      542.54      427.12    371.41 o 
 -14   6   5     1928.04     2230.51    336.33 o 
 -12   6   5      320.54      443.63    336.33 o 
 -10   6   5     1574.60     1469.12    344.58 o 
  -8   6   5      382.98      214.59    295.06 o 
  -6   6   5     1856.83     1863.23    326.01 o 
  -4   6   5     1619.60     1768.31    237.29 o 
  -2   6   5      175.15      290.94    239.35 o 
   0   6   5      174.09      181.58    179.51 o 
   2   6   5      598.59      627.27    206.34 o 
   4   6   5      173.66      156.82    189.83 o 
   6   6   5      560.71      464.26    243.48 o 
   8   6   5      233.24      301.25    218.72 o 
  10   6   5      686.81      815.03    295.06 o 
  12   6   5       13.05      134.12    340.46 o 
  14   6   5      279.56      163.01    354.90 o 
  16   6   5       13.94      -63.96    625.20 o 
  18   6   5      189.14      -88.73    569.49 o 
  20   6   5      375.59      757.26   1378.33 o 
 -25   7   5       42.91      495.21    573.62 o 
 -23   7   5     1484.12     2092.26    544.73 o 
 -21   7   5      545.80      451.88    396.17 o 
 -19   7   5     1101.63     1087.40    375.53 o 
 -17   7   5     1813.20     1836.40    470.45 o 
 -15   7   5      449.03      262.05    356.96 o 
 -13   7   5     3271.38     2843.33    449.82 o 
 -11   7   5      288.67      328.08    396.17 o 
  -9   7   5     7248.27     6736.91    474.58 o 
  -7   7   5     1019.06      895.50    326.01 o 
  -5   7   5     8199.40     8480.46   1013.12 o 
  -3   7   5     1500.48     1180.25    301.25 o 
  -1   7   5     1199.29     1128.66    198.08 o 
   1   7   5     1583.62     1510.39    226.97 o 
   3   7   5     1715.64     1710.54    251.73 o 
   5   7   5      947.14      945.02    229.03 o 
   7   7   5     4854.73     4710.68    354.90 o 
   9   7   5     4564.17     4972.73    379.66 o 
  11   7   5      923.17      912.01    293.00 o 
  13   7   5      270.32       76.34    503.46 o 
  15   7   5      555.85      389.98    619.01 o 
  17   7   5       11.45     -495.21    808.84 o 
 -24   8   5       12.02      -43.33    569.49 o 
 -22   8   5       49.78       63.96    480.77 o 
 -20   8   5      637.04      955.34    509.65 o 
 -18   8   5      139.52       74.28    456.01 o 
 -16   8   5      572.54      709.80    404.42 o 
 -14   8   5      548.54      637.58    336.33 o 
 -12   8   5      396.93      330.14    350.77 o 
 -10   8   5      982.55     1285.48    445.69 o 
  -8   8   5      277.67       47.46    377.60 o 
  -6   8   5      698.41     1011.05    627.27 o 
  -4   8   5      169.07      154.75    284.75 o 
  -2   8   5      301.62      237.29    293.00 o 
   0   8   5      738.46      647.90    224.91 o 
   2   8   5      169.87       53.65    216.65 o 
   4   8   5        3.34      -14.44    208.40 o 
   6   8   5      415.97      385.85    249.67 o 
   8   8   5      300.31      297.13    255.86 o 
  10   8   5      176.16      109.36    280.62 o 
  12   8   5      657.77      709.80    519.97 o 
  14   8   5       16.19     -171.26    524.10 o 
  16   8   5      311.42      456.01    759.32 o 
 -23   9   5      809.55     1031.69    790.27 o 
 -21   9   5      847.76      548.86    538.54 o 
 -19   9   5      279.32       76.34    462.20 o 
 -17   9   5       16.70      -82.53    422.99 o 
 -15   9   5      412.76      433.31    443.63 o 
 -13   9   5     1384.28     1254.53    435.37 o 
 -11   9   5      192.11      233.16    356.96 o 
  -9   9   5     6242.68     6811.19    577.74 o 
  -7   9   5     6133.07     6132.34    850.11 o 
  -5   9   5     2326.46     1906.56    695.36 o 
  -3   9   5     1545.67     1413.41    319.82 o 
  -1   9   5     2642.02     2327.48    270.30 o 
   1   9   5     3086.86     3319.97    282.68 o 
   3   9   5      857.41      732.50    196.02 o 
   5   9   5      442.33      447.75    191.89 o 
   7   9   5     1045.63     1081.21    212.53 o 
   9   9   5     1304.96     1308.18    489.02 o 
  11   9   5      201.13      -33.01    524.10 o 
  13   9   5     1402.90     1689.90   1056.45 o 
  15   9   5      279.43      293.00   1192.63 o 
 -20  10   5      474.84      701.55    598.38 o 
 -18  10   5       82.26     -303.32    530.29 o 
 -16  10   5      299.76      317.76    486.96 o 
 -14  10   5      233.86       66.03    377.60 o 
 -12  10   5      338.97      185.70    328.08 o 
 -10  10   5      246.41      233.16    402.36 o 
  -8  10   5      303.18      307.44    414.74 o 
  -6  10   5      349.92      356.96    359.03 o 
  -4  10   5       75.00     -177.45    328.08 o 
  -2  10   5      984.18      854.24    196.02 o 
   0  10   5       96.87      111.42    167.13 o 
   2  10   5        0.31       49.52    111.42 o 
   4  10   5       87.69      154.75    435.37 o 
   6  10   5      760.84      753.13    513.78 o 
   8  10   5       91.42      243.48    586.00 o 
  10  10   5       15.94      113.49    660.28 o 
  12  10   5      244.61     -132.06   1072.95 o 
 -17  11   5      428.80      635.52    559.17 o 
 -15  11   5      842.23      513.78    528.22 o 
 -13  11   5      686.93      749.00    596.31 o 
 -11  11   5        2.12      -53.65    561.24 o 
  -9  11   5     1789.12      810.91   1083.27 o 
  -7  11   5     4901.89     4931.46    563.30 o 
  -5  11   5       38.21     -163.01    400.29 o 
  -3  11   5      576.81      812.97    340.46 o 
  -1  11   5      691.17      555.05    255.86 o 
   1  11   5      247.94      503.46    476.64 o 
   3  11   5      972.39      957.40    538.54 o 
   5  11   5      405.81      330.14    567.43 o 
   7  11   5      995.38     1027.56    695.36 o 
   9  11   5      285.08      571.55    633.46 o 
  11  11   5     1889.57     1471.18   1118.35 o 
 -14  12   5      126.61       82.53    635.52 o 
 -12  12   5      444.67      759.32    715.99 o 
 -10  12   5       14.62       24.76    509.65 o 
  -8  12   5      444.86      247.60    583.93 o 
  -6  12   5      104.62      387.91   1035.81 o 
  -4  12   5        6.52      645.84   1097.71 o 
  -2  12   5      710.53      829.48   1097.71 o 
   0  12   5       94.62     -138.25    670.60 o 
   2  12   5      101.22       70.15    532.35 o 
   4  12   5      121.89       66.03    534.41 o 
   6  12   5      484.36      350.77    676.79 o 
  -9  13   5      558.69      313.63   1217.39 o 
  -7  13   5     1047.65      751.07   1355.64 o 
  -5  13   5      199.47       28.89   1200.88 o 
  -3  13   5     1390.77      945.02   1324.69 o 
  -1  13   5      475.59      404.42    819.16 o 
   1  13   5       41.51      -55.71   1229.77 o 
  -4 -12   6      114.37      744.88    707.74 o 
  -2 -12   6      276.75      656.15    771.70 o 
   0 -12   6      206.01     -140.31    736.62 o 
  -7 -11   6      563.80      433.31    705.67 o 
  -5 -11   6      278.79       94.92    668.53 o 
  -3 -11   6       13.38      -86.66    647.90 o 
  -1 -11   6       51.80      738.69    817.10 o 
   1 -11   6      114.23     -125.87    718.05 o 
   3 -11   6      184.19        4.13    736.62 o 
   5 -11   6      155.32      478.70    546.79 o 
 -20 -10   6      606.51     1124.54    810.91 o 
 -12 -10   6     2146.45     2197.49    742.81 o 
 -10 -10   6       86.04     -501.40    627.27 o 
  -8 -10   6     1262.63     1613.56    689.17 o 
  -6 -10   6     2332.02     2634.93    654.09 o 
  -4 -10   6      503.67      435.37    544.73 o 
  -2 -10   6     1181.08     1186.44    579.81 o 
   0 -10   6      599.30      765.51    524.10 o 
   2 -10   6     1256.61     1233.90    540.60 o 
   4 -10   6      745.57      823.29    532.35 o 
   6 -10   6     1009.12      947.09    619.01 o 
   8 -10   6     1118.57      854.24    406.48 o 
  10 -10   6       33.43      208.40    540.60 o 
 -23  -9   6      188.33       28.89    726.31 o 
 -21  -9   6      424.86      552.98    732.50 o 
 -19  -9   6      278.21      -14.44    375.53 o 
 -15  -9   6       82.60      -22.70   1019.31 o 
 -13  -9   6      129.94      280.62    379.66 o 
 -11  -9   6     1725.63     1557.85    453.94 o 
  -9  -9   6       59.06      -66.03    412.67 o 
  -7  -9   6      824.67      757.26    224.91 o 
  -5  -9   6      919.55      724.24    251.73 o 
  -3  -9   6      219.53      167.13    245.54 o 
  -1  -9   6       36.46       24.76    249.67 o 
   1  -9   6       80.10      214.59    274.43 o 
   3  -9   6      308.84      332.20    328.08 o 
   5  -9   6      408.72      220.78    317.76 o 
   7  -9   6      792.90      920.26    412.67 o 
   9  -9   6      366.08      274.43    354.90 o 
  11  -9   6      193.81       61.90    346.65 o 
 -24  -8   6      278.84      156.82    722.18 o 
 -22  -8   6      830.85      967.72    604.57 o 
 -20  -8   6       37.39      -66.03    274.43 o 
 -18  -8   6      153.48      196.02    185.70 o 
 -16  -8   6      763.04      637.58    158.88 o 
 -14  -8   6     1308.32     1423.73    138.25 o 
 -12  -8   6     1548.10     1644.51    165.07 o 
 -10  -8   6     4889.22     4987.17    284.75 o 
  -8  -8   6     4881.65     5106.85    309.51 o 
  -6  -8   6     1302.16     1126.60    214.59 o 
  -4  -8   6     1517.04     1382.46    262.05 o 
  -2  -8   6     1315.58     1335.00    220.78 o 
   0  -8   6      177.85      177.45    214.59 o 
   2  -8   6     1489.07     1768.31    249.67 o 
   4  -8   6     6004.32     6008.54    369.34 o 
   6  -8   6     2484.23     2482.24    313.63 o 
   8  -8   6     4684.05     4481.65    377.60 o 
  10  -8   6     2802.43     2830.95    371.41 o 
  12  -8   6       12.13      -30.95    346.65 o 
  14  -8   6      434.38      404.42    381.72 o 
 -25  -7   6      771.74      893.44    668.53 o 
 -23  -7   6      548.79      406.48    435.37 o 
 -21  -7   6      601.08      573.62    369.34 o 
 -19  -7   6      565.15      734.56    290.94 o 
 -17  -7   6      277.60      373.47    226.97 o 
 -15  -7   6      553.50      720.12    229.03 o 
 -13  -7   6       98.66       33.01    193.96 o 
 -11  -7   6      927.93      841.86    181.58 o 
  -9  -7   6       85.41      -24.76    156.82 o 
  -7  -7   6      597.67      654.09    185.70 o 
  -5  -7   6     1176.46     1328.81    231.10 o 
  -3  -7   6      633.82      511.72    198.08 o 
  -1  -7   6       75.32       43.33    187.77 o 
   1  -7   6      131.71       90.79    222.84 o 
   3  -7   6      359.65      245.54    222.84 o 
   5  -7   6      847.97      786.15    280.62 o 
   7  -7   6      324.57      243.48    181.58 o 
   9  -7   6      172.87      344.58    222.84 o 
  11  -7   6       18.82       45.39    237.29 o 
  13  -7   6        5.25      148.56    262.05 o 
  15  -7   6      256.23      367.28    437.43 o 
  17  -7   6      126.11       -4.13    860.43 o 
 -26  -6   6       66.43        0.00    495.21 o 
 -24  -6   6      140.21      -12.38    429.18 o 
 -22  -6   6      149.92       51.58    290.94 o 
 -20  -6   6        9.85      -53.65    253.79 o 
 -18  -6   6      139.14      165.07    251.73 o 
 -16  -6   6     2322.18     2251.14    295.06 o 
 -14  -6   6     2705.25     2443.03    319.82 o 
 -12  -6   6     1565.60     1751.80    212.53 o 
 -10  -6   6     5475.22     5647.45    290.94 o 
  -8  -6   6       73.52       10.32    154.75 o 
  -6  -6   6     1155.59     1297.86    196.02 o 
  -4  -6   6     6646.20     6441.85    301.25 o 
  -2  -6   6     1074.48     1229.77    177.45 o 
   0  -6   6     7121.57     7661.30    317.76 o 
   2  -6   6     2615.71     2826.82    226.97 o 
   4  -6   6     5809.20     5612.37    363.15 o 
   6  -6   6      304.84      385.85    169.20 o 
   8  -6   6     5528.08     5358.58    255.86 o 
  10  -6   6     4920.45     4881.94    290.94 o 
  12  -6   6     1033.25      883.12    241.41 o 
  14  -6   6       88.63      -10.32    282.68 o 
  16  -6   6      215.51      200.15    350.77 o 
  18  -6   6      131.79      270.30   1075.02 o 
 -27  -5   6      101.18      519.97    614.89 o 
 -25  -5   6      261.96      402.36    431.24 o 
 -23  -5   6      230.75      132.06    328.08 o 
 -21  -5   6       53.45      196.02    288.87 o 
 -19  -5   6      766.48      732.50    247.60 o 
 -17  -5   6     1038.25      901.69    288.87 o 
 -15  -5   6       96.57      210.46    220.78 o 
 -13  -5   6      135.85      229.03    352.84 o 
 -11  -5   6     1073.66      796.46    280.62 o 
  -9  -5   6      146.45      253.79    142.37 o 
  -7  -5   6      833.86      808.84    167.13 o 
  -5  -5   6      665.66      666.47    163.01 o 
  -3  -5   6      972.86     1033.75    158.88 o 
  -1  -5   6      198.82      173.32    142.37 o 
   1  -5   6      206.67      259.98    146.50 o 
   3  -5   6      514.88      600.44    224.91 o 
   5  -5   6      112.51      119.68    117.61 o 
   7  -5   6      129.24       53.65    132.06 o 
   9  -5   6       77.74       -8.25    148.56 o 
  11  -5   6      165.80      129.99    179.51 o 
  13  -5   6      303.30      299.19    196.02 o 
  15  -5   6      522.25      614.89    359.03 o 
  17  -5   6      107.17      163.01    392.04 o 
  19  -5   6      477.40      623.14    901.69 o 
 -28  -4   6       98.40       55.71    536.48 o 
 -26  -4   6      115.31     -193.96    385.85 o 
 -24  -4   6       71.26      -66.03    404.42 o 
 -22  -4   6     1756.72     1543.40    356.96 o 
 -20  -4   6      265.99      330.14    257.92 o 
 -18  -4   6     1205.14      963.59    336.33 o 
 -16  -4   6     1005.57     1013.12    264.11 o 
 -14  -4   6      897.67      961.53    220.78 o 
 -12  -4   6     1133.46     1103.90    220.78 o 
 -10  -4   6     4252.72     4407.36    321.89 o 
  -8  -4   6      763.36      815.03    160.94 o 
  -6  -4   6     8330.74     9561.67    363.15 o 
  -4  -4   6      669.97      715.99    117.61 o 
  -2  -4   6    15567.67    16573.01    579.81 o 
   0  -4   6    13051.99    13719.37    398.23 o 
   2  -4   6     5431.24     5513.33    216.65 o 
   4  -4   6      104.43       66.03     78.41 o 
   6  -4   6     1701.57     1568.16    138.25 o 
   8  -4   6     6477.31     6685.33    262.05 o 
  10  -4   6     2154.19     1916.87    181.58 o 
  12  -4   6      309.82      272.37    173.32 o 
  14  -4   6      355.17      311.57    202.21 o 
  16  -4   6      160.60      136.18    288.87 o 
  18  -4   6       45.20       80.47    474.58 o 
  20  -4   6       69.43       63.96    536.48 o 
 -29  -3   6       74.53       63.96    619.01 o 
 -27  -3   6       25.88      453.94    528.22 o 
 -25  -3   6      249.84      235.22    400.29 o 
 -23  -3   6      152.80     -115.55    383.79 o 
 -21  -3   6        5.08       12.38    253.79 o 
 -19  -3   6     1640.27     1621.81    332.20 o 
 -17  -3   6     2007.93     1910.68    259.98 o 
 -15  -3   6      201.64      235.22    171.26 o 
 -13  -3   6      556.20      695.36    200.15 o 
 -11  -3   6     1313.12     1108.03    272.37 o 
  -9  -3   6      171.14       43.33    152.69 o 
  -7  -3   6      282.19      340.46    121.74 o 
  -5  -3   6      494.36      435.37    109.36 o 
  -3  -3   6     2542.11     2455.41    146.50 o 
  -1  -3   6     2736.24     2700.95    136.18 o 
   1  -3   6      984.39      926.45     45.39 o 
   3  -3   6      245.55      231.10     70.15 o 
   5  -3   6      101.25       78.41     92.85 o 
   7  -3   6      173.18      272.37    113.49 o 
   9  -3   6      316.45      328.08    136.18 o 
  11  -3   6       13.51       82.53    156.82 o 
  13  -3   6       14.21       -4.13    140.31 o 
  15  -3   6     1096.87     1132.79    309.51 o 
  17  -3   6      179.00       47.46    305.38 o 
  19  -3   6      405.33      486.96    586.00 o 
  21  -3   6       44.70      276.49    565.36 o 
 -30  -2   6      280.90      -74.28    557.11 o 
 -28  -2   6      826.96      608.69    522.03 o 
 -26  -2   6      362.35      559.17    519.97 o 
 -24  -2   6      113.99       12.38    394.10 o 
 -22  -2   6      806.28      604.57    212.53 o 
 -20  -2   6     1451.31     1483.57    245.54 o 
 -18  -2   6      757.80      709.80    295.06 o 
 -16  -2   6      321.50      280.62    181.58 o 
 -14  -2   6    12730.73    12541.18    550.92 o 
 -12  -2   6     4204.40     4155.63    262.05 o 
 -10  -2   6     8947.04     9163.44    369.34 o 
  -8  -2   6     4668.67     4293.88    288.87 o 
  -6  -2   6     6334.67     6287.10    286.81 o 
  -4  -2   6    22858.86    23268.65    726.31 o 
  -2  -2   6     8470.30     8614.58    301.25 o 
   0  -2   6    12398.90    12227.55    422.99 o 
   2  -2   6     3425.05     3429.33    121.74 o 
   4  -2   6     6907.09     7535.44    266.18 o 
   6  -2   6      708.22      606.63    113.49 o 
   8  -2   6     1995.25     1943.70    167.13 o 
  10  -2   6     2123.38     1894.18    154.75 o 
  12  -2   6      859.36      825.35    210.46 o 
  14  -2   6     1933.96     1584.67    262.05 o 
  16  -2   6      900.47      608.69    297.13 o 
  18  -2   6     1503.71     1729.11    429.18 o 
  20  -2   6      344.84      270.30    662.34 o 
 -29  -1   6        7.34     -293.00    507.59 o 
 -27  -1   6       44.37      146.50    309.51 o 
 -25  -1   6      408.19      231.10    282.68 o 
 -23  -1   6       77.81       -2.06    311.57 o 
 -21  -1   6      137.74       35.08    278.56 o 
 -19  -1   6     3568.73     3524.24    344.58 o 
 -17  -1   6     1658.76     1613.56    262.05 o 
 -15  -1   6       58.81       72.22    187.77 o 
 -13  -1   6     1361.71     1368.02    193.96 o 
 -11  -1   6      528.85      575.68    148.56 o 
  -9  -1   6     1081.49      973.91    140.31 o 
  -7  -1   6      674.40      561.24    119.68 o 
  -5  -1   6      759.90      775.83    109.36 o 
  -3  -1   6     4183.75     4465.14    435.37 o 
  -1  -1   6       95.15       43.33    189.83 o 
   1  -1   6      370.83      241.41    144.44 o 
   3  -1   6       15.05       14.44     96.98 o 
   5  -1   6      313.28      303.32    113.49 o 
   7  -1   6      128.40      140.31    138.25 o 
   9  -1   6      153.99      255.86     90.79 o 
  11  -1   6      276.23      154.75    165.07 o 
  13  -1   6        5.50      113.49    200.15 o 
  15  -1   6     1162.19     1058.51    264.11 o 
  17  -1   6      113.22       57.77    311.57 o 
  19  -1   6      629.19      346.65    404.42 o 
  21  -1   6      173.85      -88.73    604.57 o 
 -30   0   6      360.46      371.41    546.79 o 
 -28   0   6     1011.43      850.11    542.67 o 
 -26   0   6      988.19     1184.38    352.84 o 
 -24   0   6      297.64      150.63    253.79 o 
 -22   0   6     1782.49     1658.95    262.05 o 
 -20   0   6     1663.87     1246.28    253.79 o 
 -18   0   6      208.56      305.38    193.96 o 
 -16   0   6      142.30      307.44    150.63 o 
 -14   0   6    30193.78    32085.45   1035.81 o 
 -12   0   6      331.64      346.65    129.99 o 
 -10   0   6     1235.61     1192.63    154.75 o 
  -8   0   6    16640.39    16354.29    528.22 o 
  -6   0   6    37929.28    37243.88   1514.52 o 
  -4   0   6    75109.16    74617.75   3237.43 o 
  -2   0   6     1153.71     1609.43    216.65 o 
   0   0   6     2457.63     2449.22    167.13 o 
   2   0   6     2302.92     2348.12    167.13 o 
   4   0   6     1308.84     1042.00    146.50 o 
   6   0   6     1186.90     1223.58    115.55 o 
   8   0   6      964.74      895.50    127.93 o 
  10   0   6    10832.52    10723.35    420.93 o 
  12   0   6      119.20      115.55    183.64 o 
  14   0   6       16.07       45.39    218.72 o 
  16   0   6     1445.23     1504.20    317.76 o 
  18   0   6      782.16      969.79    334.27 o 
  20   0   6        5.13     -222.84    385.85 o 
 -29   1   6        6.96      129.99    641.71 o 
 -27   1   6       41.61      136.18    377.60 o 
 -25   1   6      405.43      363.15    293.00 o 
 -23   1   6       79.08      111.42    262.05 o 
 -21   1   6      135.49       92.85    239.35 o 
 -19   1   6     3570.92     3641.85    305.38 o 
 -17   1   6     1649.80     1648.63    185.70 o 
 -15   1   6       61.62      -80.47    158.88 o 
 -13   1   6     1332.88     1262.78    134.12 o 
 -11   1   6      548.25      328.08    191.89 o 
  -9   1   6     1086.06     1072.95    189.83 o 
  -7   1   6      675.87      749.00    148.56 o 
  -5   1   6      749.97      806.78    117.61 o 
  -3   1   6     4183.40     4335.15    179.51 o 
  -1   1   6       98.77      185.70     63.96 o 
   1   1   6      369.61      315.70     57.77 o 
   3   1   6       12.89       43.33     70.15 o 
   5   1   6      310.24      328.08     90.79 o 
   7   1   6      128.58      158.88    111.42 o 
   9   1   6      160.40      181.58    117.61 o 
  11   1   6      274.89      216.65    152.69 o 
  13   1   6        8.02      103.17    200.15 o 
  15   1   6     1165.26     1192.63    295.06 o 
  17   1   6      111.41      226.97    321.89 o 
  19   1   6      628.85      404.42    346.65 o 
  21   1   6      175.19      -92.85    740.75 o 
 -30   2   6      285.04      734.56    705.67 o 
 -28   2   6      826.76     1149.30    670.60 o 
 -26   2   6      361.55      443.63    352.84 o 
 -24   2   6      129.45      160.94    297.13 o 
 -22   2   6      821.81      868.68    288.87 o 
 -20   2   6     1444.68     1442.30    305.38 o 
 -18   2   6      759.08      571.55    266.18 o 
 -16   2   6      300.16      334.27    237.29 o 
 -14   2   6    12870.21    12279.13    540.60 o 
 -12   2   6     4075.62     4021.51    309.51 o 
 -10   2   6     8709.33     8519.67    408.55 o 
  -8   2   6     4887.92     4743.69    276.49 o 
  -6   2   6     6310.13     6394.39    301.25 o 
  -4   2   6    22876.16    22637.26    742.81 o 
  -2   2   6     8485.63     8515.54    253.79 o 
   0   2   6    12459.47    12305.96    482.83 o 
   2   2   6     3388.40     3631.54    239.35 o 
   4   2   6     6602.21     7329.10    305.38 o 
   6   2   6      652.66      598.38    103.17 o 
   8   2   6     1922.95     1908.62    142.37 o 
  10   2   6     2122.96     2077.82    152.69 o 
  12   2   6      854.12      918.20    191.89 o 
  14   2   6     1937.18     1722.92    241.41 o 
  16   2   6      901.03      753.13    278.56 o 
  18   2   6     1485.93     1570.23    408.55 o 
  20   2   6      348.88       92.85    695.36 o 
 -29   3   6       72.84      460.13    666.47 o 
 -27   3   6       23.76      167.13    342.52 o 
 -25   3   6      251.75      282.68    383.79 o 
 -23   3   6      151.25      -30.95    309.51 o 
 -21   3   6        5.32      -22.70    255.86 o 
 -19   3   6     1629.70     1634.19    317.76 o 
 -17   3   6     1988.21     2232.57    367.28 o 
 -15   3   6      208.29      -72.22    255.86 o 
 -13   3   6      532.65      645.84    187.77 o 
 -11   3   6     1314.58     1289.61    212.53 o 
  -9   3   6      177.02       22.70    181.58 o 
  -7   3   6      281.91      319.82    156.82 o 
  -5   3   6      481.68      445.69    148.56 o 
  -3   3   6     2559.47     2628.74    179.51 o 
  -1   3   6     2746.43     2849.52    226.97 o 
   1   3   6      992.93      936.77    198.08 o 
   3   3   6      234.75      200.15    200.15 o 
   5   3   6      104.68       68.09    171.26 o 
   7   3   6      175.02      158.88    175.39 o 
   9   3   6      313.95      303.32    204.27 o 
  11   3   6       15.13       24.76    212.53 o 
  13   3   6       12.07       86.66    305.38 o 
  15   3   6     1112.06     1211.20    449.82 o 
  17   3   6      176.75       68.09    495.21 o 
  19   3   6      407.28     1008.99    641.71 o 
  21   3   6       45.45     -777.89    841.86 o 
 -28   4   6       97.54      583.93    606.63 o 
 -26   4   6      116.86      222.84    359.03 o 
 -24   4   6       77.22     -276.49    408.55 o 
 -22   4   6     1802.62     1621.81    340.46 o 
 -20   4   6      264.08      328.08    356.96 o 
 -18   4   6     1217.02     1031.69    268.24 o 
 -16   4   6      997.02     1031.69    251.73 o 
 -14   4   6      973.50      978.04    284.75 o 
 -12   4   6     1066.45      918.20    278.56 o 
 -10   4   6     4149.97     4106.11    272.37 o 
  -8   4   6      852.16      777.89    210.46 o 
  -6   4   6     8218.80     9115.98    484.89 o 
  -4   4   6      731.84      810.91    160.94 o 
  -2   4   6    15490.89    16226.36    598.38 o 
   0   4   6    12957.30    13304.63    532.35 o 
   2   4   6     5331.57     5428.73    359.03 o 
   4   4   6       79.57      -26.82    226.97 o 
   6   4   6     1754.04     1809.58    231.10 o 
   8   4   6     6387.09     6767.86    352.84 o 
  10   4   6     2122.61     2114.96    276.49 o 
  12   4   6      308.24      259.98    259.98 o 
  14   4   6      355.68      443.63    371.41 o 
  16   4   6      161.86      313.63    464.26 o 
  18   4   6       45.09      235.22    695.36 o 
  20   4   6       75.02      326.01    757.26 o 
 -27   5   6      103.08       57.77    489.02 o 
 -25   5   6      261.49      105.23    377.60 o 
 -23   5   6      224.50      196.02    410.61 o 
 -21   5   6       51.31      218.72    313.63 o 
 -19   5   6      769.04     1042.00    307.44 o 
 -17   5   6     1037.20     1132.79    361.09 o 
 -15   5   6       94.99      121.74    359.03 o 
 -13   5   6      126.67      297.13    301.25 o 
 -11   5   6     1066.57     1004.86    224.91 o 
  -9   5   6      146.09       41.27    239.35 o 
  -7   5   6      824.72      806.78    243.48 o 
  -5   5   6      663.52      674.72    249.67 o 
  -3   5   6      990.90      922.33    276.49 o 
  -1   5   6      203.78      307.44    210.46 o 
   1   5   6      216.32      224.91    193.96 o 
   3   5   6      510.18      439.50    247.60 o 
   5   5   6      117.20      216.65    226.97 o 
   7   5   6      131.35       -6.19    237.29 o 
   9   5   6       72.93       47.46    235.22 o 
  11   5   6      158.95      121.74    262.05 o 
  13   5   6      297.30      288.87    367.28 o 
  15   5   6      527.32      571.55    429.18 o 
  17   5   6      108.45      377.60    697.42 o 
  19   5   6      483.86      132.06    767.57 o 
 -26   6   6       66.93       96.98    462.20 o 
 -24   6   6      133.34      200.15    437.43 o 
 -22   6   6      165.29      -57.77    402.36 o 
 -20   6   6        9.48     -146.50    352.84 o 
 -18   6   6      134.77      365.22    336.33 o 
 -16   6   6     2336.46     2199.56    462.20 o 
 -14   6   6     2742.76     2634.93    352.84 o 
 -12   6   6     1582.52     1535.15    311.57 o 
 -10   6   6     5358.11     5531.90    429.18 o 
  -8   6   6       79.72      -26.82    282.68 o 
  -6   6   6     1113.31     1097.71    288.87 o 
  -4   6   6     6702.95     6644.06    470.45 o 
  -2   6   6     1057.30     1145.17    233.16 o 
   0   6   6     7073.93     7584.96    402.36 o 
   2   6   6     2623.11     2703.02    307.44 o 
   4   6   6     5913.45     5787.76    379.66 o 
   6   6   6      295.33      466.32    243.48 o 
   8   6   6     5437.60     5187.32    408.55 o 
  10   6   6     4949.62     5210.02    420.93 o 
  12   6   6     1058.30      957.40    328.08 o 
  14   6   6       93.23      208.40    443.63 o 
  16   6   6      213.37      -35.08    685.04 o 
  18   6   6      137.28     -134.12    753.13 o 
 -25   7   6      779.45      598.38    404.42 o 
 -23   7   6      553.81      309.51    379.66 o 
 -21   7   6      595.77      722.18    484.89 o 
 -19   7   6      562.38      398.23    363.15 o 
 -17   7   6      285.22      373.47    418.86 o 
 -15   7   6      549.49      573.62    359.03 o 
 -13   7   6       94.41       82.53    385.85 o 
 -11   7   6      921.15      945.02    381.72 o 
  -9   7   6       82.20       -8.25    338.39 o 
  -7   7   6      586.78      371.41    313.63 o 
  -5   7   6     1172.55      907.88    658.22 o 
  -3   7   6      641.75      573.62    305.38 o 
  -1   7   6       77.87       53.65    212.53 o 
   1   7   6      129.66      117.61    218.72 o 
   3   7   6      351.58      239.35    231.10 o 
   5   7   6      836.44      728.37    274.43 o 
   7   7   6      323.66      237.29    235.22 o 
   9   7   6      169.73      142.37    309.51 o 
  11   7   6       17.52     -165.07    315.70 o 
  13   7   6        6.02        2.06    431.24 o 
  15   7   6      254.40      435.37    699.48 o 
  17   7   6      121.29      249.67    870.74 o 
 -24   8   6      278.15      317.76    565.36 o 
 -22   8   6      810.86      856.30    439.50 o 
 -20   8   6       37.20       55.71    482.83 o 
 -18   8   6      152.16      422.99    435.37 o 
 -16   8   6      773.47      561.24    416.80 o 
 -14   8   6     1350.26     1578.48    480.77 o 
 -12   8   6     1527.44     1557.85    373.47 o 
 -10   8   6     4834.64     4923.21    530.29 o 
  -8   8   6     4776.22     4848.93    526.16 o 
  -6   8   6     1272.19     1429.92    662.34 o 
  -4   8   6     1549.58     1516.58    276.49 o 
  -2   8   6     1315.51     1219.45    262.05 o 
   0   8   6      178.40      148.56    264.11 o 
   2   8   6     1471.68     1467.06    245.54 o 
   4   8   6     6116.67     6254.08    427.12 o 
   6   8   6     2459.92     2310.98    315.70 o 
   8   8   6     4646.35     4723.06    412.67 o 
  10   8   6     2832.56     2983.64    389.98 o 
  12   8   6       11.08      -18.57    600.44 o 
  14   8   6      432.64      614.89   1205.01 o 
  16   8   6      358.90      396.17    782.02 o 
 -23   9   6      191.21      183.64    495.21 o 
 -21   9   6      420.41      594.25    499.34 o 
 -19   9   6      280.76      410.61    497.27 o 
 -17   9   6      128.37      229.03    396.17 o 
 -15   9   6       85.62      156.82    408.55 o 
 -13   9   6      127.72      224.91    414.74 o 
 -11   9   6     1724.35     2189.24    474.58 o 
  -9   9   6       59.02     -119.68    705.67 o 
  -7   9   6      810.47      790.27    755.19 o 
  -5   9   6      916.08      864.55    761.38 o 
  -3   9   6      224.30      268.24    301.25 o 
  -1   9   6       38.72      -24.76    247.60 o 
   1   9   6       85.45       37.14    249.67 o 
   3   9   6      298.19      241.41    239.35 o 
   5   9   6      404.62      387.91    243.48 o 
   7   9   6      779.01      742.81    299.19 o 
   9   9   6      361.62      305.38    581.87 o 
  11   9   6      189.13        6.19    647.90 o 
  13   9   6      281.85      385.85   1386.59 o 
 -20  10   6      603.09      715.99    552.98 o 
 -18  10   6       84.17      -61.90    515.84 o 
 -16  10   6      223.73     -103.17    480.77 o 
 -14  10   6      813.92      883.12    447.75 o 
 -12  10   6     2098.94     1729.11    356.96 o 
 -10  10   6       82.95     -109.36    478.70 o 
  -8  10   6     1246.83      969.79    792.34 o 
  -6  10   6     2326.71     1706.41    837.73 o 
  -4  10   6      491.34       68.09    800.59 o 
  -2  10   6     1169.02     1240.09    264.11 o 
   0  10   6      590.27      470.45    239.35 o 
   2  10   6     1250.23     1217.39    243.48 o 
   4  10   6      768.17      769.64    503.46 o 
   6  10   6      994.41     1264.85    627.27 o 
   8  10   6     1100.82     1209.14    656.15 o 
  10  10   6       32.68     -115.55    699.48 o 
  12  10   6      332.33      623.14   1058.51 o 
 -17  11   6      374.44      658.22    522.03 o 
 -15  11   6       48.34       80.47    503.46 o 
 -13  11   6      220.15      -82.53    594.25 o 
 -11  11   6      554.25      489.02    447.75 o 
  -9  11   6       42.12      274.43    499.34 o 
  -7  11   6      546.06      385.85    466.32 o 
  -5  11   6      280.02      297.13    509.65 o 
  -3  11   6       12.44      -47.46    214.59 o 
  -1  11   6       52.00      -70.15    239.35 o 
   1  11   6      110.84       53.65    534.41 o 
   3  11   6      180.98      371.41    499.34 o 
   5  11   6      154.82      262.05    637.58 o 
   7  11   6      355.99      402.36    678.85 o 
   9  11   6      382.59      662.34    736.62 o 
 -14  12   6      128.46      105.23    656.15 o 
 -12  12   6      508.82      468.39    635.52 o 
 -10  12   6      111.41       47.46    532.35 o 
  -8  12   6      971.88      961.53    532.35 o 
  -6  12   6     1203.67      823.29   1159.62 o 
  -4  12   6      111.73      482.83   1023.43 o 
  -2  12   6      272.97      163.01    980.10 o 
   0  12   6      195.89      -74.28   1091.52 o 
   2  12   6      188.05      150.63    509.65 o 
   4  12   6      213.65       24.76    581.87 o 
   6  12   6     1226.80     1235.96    672.66 o 
  -7  13   6      411.15      586.00   1159.62 o 
  -5  13   6      138.63      348.71    815.03 o 
  -3  13   6      128.74       -4.13   1087.40 o 
  -1  13   6      203.33      546.79   1219.45 o 
  -6 -12   7      530.87     1421.66    800.59 o 
  -4 -12   7      155.01      -10.32    763.45 o 
  -2 -12   7      413.97      668.53    916.14 o 
  -9 -11   7      155.13     -845.98    845.98 o 
  -7 -11   7      542.89      158.88    825.35 o 
  -5 -11   7      169.58      -86.66    604.57 o 
  -3 -11   7     1206.14     1097.71    746.94 o 
  -1 -11   7      150.92      276.49    546.79 o 
   1 -11   7     1436.75     1665.14    800.59 o 
   3 -11   7      784.78      668.53    691.23 o 
 -20 -10   7      388.27      449.82    763.45 o 
 -12 -10   7      188.73      121.74    621.08 o 
 -10 -10   7      431.63      715.99    637.58 o 
  -8 -10   7      299.21      744.88    598.38 o 
  -6 -10   7      865.44     1033.75    588.06 o 
  -4 -10   7      322.02      377.60    346.65 o 
  -2 -10   7      439.99      340.46    387.91 o 
   0 -10   7       71.88       55.71    383.79 o 
   2 -10   7      261.48      148.56    379.66 o 
   4 -10   7       88.88      -51.58    532.35 o 
   6 -10   7      193.29      472.51    569.49 o 
   8 -10   7      355.79      552.98    511.72 o 
 -23  -9   7      257.43      449.82    850.11 o 
 -21  -9   7       47.63      -80.47    707.74 o 
 -19  -9   7     1813.67     1883.86    641.71 o 
 -15  -9   7       37.12      -35.08    670.60 o 
 -13  -9   7     4120.80     4242.29    769.64 o 
 -11  -9   7     6667.98     6551.21    330.14 o 
  -9  -9   7     2179.91     2174.79    239.35 o 
  -7  -9   7     1096.74      945.02    264.11 o 
  -5  -9   7     2431.54     2205.75    278.56 o 
  -3  -9   7     1739.37     1807.51    290.94 o 
  -1  -9   7      122.87      -43.33    274.43 o 
   1  -9   7     2856.76     2921.74    389.98 o 
   3  -9   7     3270.52     3251.88    398.23 o 
   5  -9   7     1045.05      988.36    363.15 o 
   7  -9   7     1464.81     1365.95    295.06 o 
   9  -9   7       98.87     -121.74    361.09 o 
  11  -9   7      148.67     -119.68    782.02 o 
 -24  -8   7      231.85      -57.77    740.75 o 
 -22  -8   7      343.67      233.16    528.22 o 
 -20  -8   7      964.38      924.39    313.63 o 
 -18  -8   7       73.73       20.63    191.89 o 
 -16  -8   7     1066.03     1163.74    183.64 o 
 -14  -8   7      196.81      200.15    204.27 o 
 -12  -8   7       97.02       94.92    181.58 o 
 -10  -8   7      629.87      571.55    204.27 o 
  -8  -8   7       71.07       99.04    204.27 o 
  -6  -8   7      273.89       59.84    198.08 o 
  -4  -8   7      759.35      577.74    226.97 o 
  -2  -8   7     1402.82     1382.46    239.35 o 
   0  -8   7      117.08      181.58    249.67 o 
   2  -8   7      246.49      109.36    235.22 o 
   4  -8   7      320.02      231.10    251.73 o 
   6  -8   7      774.07      703.61    222.84 o 
   8  -8   7      237.01      321.89    278.56 o 
  10  -8   7      450.98      602.50    315.70 o 
  12  -8   7      183.15      163.01    356.96 o 
 -25  -7   7      239.18      196.02    505.53 o 
 -23  -7   7      298.66      208.40    400.29 o 
 -21  -7   7      337.27      315.70    373.47 o 
 -19  -7   7     1617.64     1700.22    321.89 o 
 -17  -7   7     2602.17     2608.10    321.89 o 
 -15  -7   7     1641.66     1460.87    253.79 o 
 -13  -7   7     3476.78     3668.68    297.13 o 
 -11  -7   7     3779.56     3879.14    243.48 o 
  -9  -7   7     1096.03     1048.19    200.15 o 
  -7  -7   7     1756.29     2156.22    229.03 o 
  -5  -7   7      913.99      912.01    224.91 o 
  -3  -7   7     3067.46     3264.26    262.05 o 
  -1  -7   7     1795.29     1658.95    210.46 o 
   1  -7   7     2379.69     2112.89    247.60 o 
   3  -7   7     4507.51     4479.58    309.51 o 
   5  -7   7     7283.72     7370.37    313.63 o 
   7  -7   7     2860.28     2880.47    266.18 o 
   9  -7   7      130.49     -109.36    226.97 o 
  11  -7   7      486.93      408.55    243.48 o 
  13  -7   7      134.39      249.67    307.44 o 
  15  -7   7      134.90      138.25    755.19 o 
 -26  -6   7      155.48       63.96    538.54 o 
 -24  -6   7      568.25      765.51    456.01 o 
 -22  -6   7      197.64      272.37    284.75 o 
 -20  -6   7      665.84      654.09    259.98 o 
 -18  -6   7      624.78      594.25    278.56 o 
 -16  -6   7      905.58      889.31    229.03 o 
 -14  -6   7       93.53      224.91    311.57 o 
 -12  -6   7      872.43      678.85    206.34 o 
 -10  -6   7     1325.50     1194.69    204.27 o 
  -8  -6   7      622.24      645.84    187.77 o 
  -6  -6   7       50.85       88.73    181.58 o 
  -4  -6   7       33.00        8.25    160.94 o 
  -2  -6   7      883.30      914.07    177.45 o 
   0  -6   7      239.52      165.07    167.13 o 
   2  -6   7       12.73      -82.53    156.82 o 
   4  -6   7      369.30      369.34    121.74 o 
   6  -6   7      205.55      255.86    187.77 o 
   8  -6   7       81.54      146.50    169.20 o 
  10  -6   7      632.01      532.35    189.83 o 
  12  -6   7      336.15      309.51    243.48 o 
  14  -6   7      598.40      612.82    344.58 o 
  16  -6   7      204.15      338.39    713.93 o 
 -27  -5   7        3.23     -142.37    555.05 o 
 -25  -5   7      206.62      220.78    443.63 o 
 -23  -5   7      755.08      751.07    396.17 o 
 -21  -5   7      208.64      268.24    235.22 o 
 -19  -5   7      394.43      321.89    307.44 o 
 -17  -5   7     1929.58     2102.58    338.39 o 
 -15  -5   7      893.15      881.06    245.54 o 
 -13  -5   7     2121.30     2267.65    346.65 o 
 -11  -5   7     2623.64     2628.74    253.79 o 
  -9  -5   7    10917.76    11160.78    425.05 o 
  -7  -5   7      412.43      726.31    181.58 o 
  -5  -5   7      215.24      266.18    163.01 o 
  -3  -5   7     9179.38     9646.27    404.42 o 
  -1  -5   7     9544.17     9518.34    332.20 o 
   1  -5   7     2029.81     1772.44    173.32 o 
   3  -5   7     1041.86     1050.26    113.49 o 
   5  -5   7     6271.26     6128.22    249.67 o 
   7  -5   7      633.12      610.76    140.31 o 
   9  -5   7       34.62      134.12    158.88 o 
  11  -5   7     1895.50     1859.10    216.65 o 
  13  -5   7      451.85      245.54    251.73 o 
  15  -5   7      594.35      623.14    402.36 o 
  17  -5   7      673.01      738.69    831.54 o 
 -28  -4   7        2.91      -45.39    575.68 o 
 -26  -4   7      131.98      183.64    414.74 o 
 -24  -4   7       48.08       94.92    431.24 o 
 -22  -4   7       23.75        2.06    233.16 o 
 -20  -4   7      149.15      189.83    290.94 o 
 -18  -4   7      320.61      406.48    235.22 o 
 -16  -4   7     1030.39      810.91    297.13 o 
 -14  -4   7      256.97      123.80    251.73 o 
 -12  -4   7      638.83      513.78    222.84 o 
 -10  -4   7     1404.80     1209.14    237.29 o 
  -8  -4   7      564.01      515.84    163.01 o 
  -6  -4   7      366.75      346.65    158.88 o 
  -4  -4   7       16.49        4.13    113.49 o 
  -2  -4   7      245.99      156.82    103.17 o 
   0  -4   7      370.15      216.65     88.73 o 
   2  -4   7     1021.31     1035.81     72.22 o 
   4  -4   7       30.38       70.15     86.66 o 
   6  -4   7      104.13      152.69    117.61 o 
   8  -4   7      347.98      334.27    140.31 o 
  10  -4   7      177.40      163.01    156.82 o 
  12  -4   7      602.48      505.53    198.08 o 
  14  -4   7      749.04      641.71    226.97 o 
  16  -4   7      343.48      156.82    392.04 o 
  18  -4   7       59.46      107.30    489.02 o 
 -29  -3   7       26.46      538.54    635.52 o 
 -27  -3   7      143.70      220.78    396.17 o 
 -25  -3   7        6.24      171.26    458.07 o 
 -23  -3   7      515.48      142.37    468.39 o 
 -21  -3   7       70.50       47.46    235.22 o 
 -19  -3   7     1904.09     1828.15    284.75 o 
 -17  -3   7     2473.69     2779.36    297.13 o 
 -15  -3   7     1732.22     1766.25    282.68 o 
 -13  -3   7     2360.80     1949.89    237.29 o 
 -11  -3   7     7137.19     7818.12    524.10 o 
  -9  -3   7     3234.45     3043.47    264.11 o 
  -7  -3   7     4790.82     5154.31    243.48 o 
  -5  -3   7     8207.56     8206.03    299.19 o 
  -3  -3   7    30802.83    32879.85    858.36 o 
  -1  -3   7    11326.52    11290.78    462.20 o 
   1  -3   7     4809.45     4784.96    257.92 o 
   3  -3   7     2942.14     3014.59    115.55 o 
   5  -3   7     5816.86     6185.99    222.84 o 
   7  -3   7     6991.22     7038.16    276.49 o 
   9  -3   7     1308.50     1266.91    160.94 o 
  11  -3   7     4954.98     4760.20    264.11 o 
  13  -3   7      575.66      676.79    134.12 o 
  15  -3   7      852.73     1167.87    340.46 o 
  17  -3   7      566.65      586.00    456.01 o 
  19  -3   7     1221.79     1883.86    703.61 o 
 -30  -2   7      160.73      616.95    522.03 o 
 -28  -2   7       60.20       99.04    420.93 o 
 -26  -2   7       58.62     -226.97    505.53 o 
 -24  -2   7      258.67       76.34    425.05 o 
 -22  -2   7       73.39       20.63    303.32 o 
 -20  -2   7      189.33      218.72    212.53 o 
 -18  -2   7     1047.03      953.28    255.86 o 
 -16  -2   7     1173.91     1093.59    253.79 o 
 -14  -2   7      235.75      425.05    204.27 o 
 -12  -2   7      278.33      369.34    109.36 o 
 -10  -2   7      197.10       86.66    173.32 o 
  -8  -2   7      679.58      561.24    163.01 o 
  -6  -2   7      883.85      905.82    111.42 o 
  -4  -2   7     2081.60     1906.56    138.25 o 
  -2  -2   7     2207.09     2288.28    369.34 o 
   0  -2   7     2030.71     2003.53    204.27 o 
   2  -2   7     2978.08     3126.01    222.84 o 
   4  -2   7      296.77      272.37    113.49 o 
   6  -2   7      115.88      152.69    132.06 o 
   8  -2   7      285.40      202.21    132.06 o 
  10  -2   7      708.18      641.71    154.75 o 
  12  -2   7     1299.30     1120.41    229.03 o 
  14  -2   7      688.10      753.13    251.73 o 
  16  -2   7      739.17      829.48    323.95 o 
  18  -2   7       19.25       78.41    418.86 o 
  20  -2   7      156.02      340.46    658.22 o 
 -29  -1   7      635.90      476.64    505.53 o 
 -27  -1   7      489.46      513.78    288.87 o 
 -25  -1   7      142.96      127.93    346.65 o 
 -23  -1   7     1521.86     1262.78    321.89 o 
 -21  -1   7      200.48      109.36    286.81 o 
 -19  -1   7     2802.13     2690.64    305.38 o 
 -17  -1   7      490.39      536.48    222.84 o 
 -15  -1   7     1586.57     1555.78    189.83 o 
 -13  -1   7     7229.93     7112.45    342.52 o 
 -11  -1   7     7720.58     7842.88    338.39 o 
  -9  -1   7     8131.81     8412.37    330.14 o 
  -7  -1   7     2434.06     2430.65    220.78 o 
  -5  -1   7     9364.31    10426.22    652.03 o 
  -3  -1   7    10635.31    11837.57    843.92 o 
  -1  -1   7     4191.72     3705.82    262.05 o 
   1  -1   7     8607.45     8983.92    359.03 o 
   3  -1   7     6535.47     6675.01    249.67 o 
   5  -1   7     7464.86     7549.88    295.06 o 
   7  -1   7     1482.38     1537.21    179.51 o 
   9  -1   7      605.19      555.05    111.42 o 
  11  -1   7     1412.96     1285.48    218.72 o 
  13  -1   7     2636.27     2589.53    272.37 o 
  15  -1   7       29.02      117.61    262.05 o 
  17  -1   7      460.30      385.85    326.01 o 
  19  -1   7     1114.87     1337.07    445.69 o 
 -30   0   7      421.69      573.62    641.71 o 
 -28   0   7      106.26      196.02    418.86 o 
 -26   0   7       50.36      183.64    328.08 o 
 -24   0   7      151.00      121.74    235.22 o 
 -22   0   7      466.95      641.71    257.92 o 
 -20   0   7      129.17       76.34    257.92 o 
 -18   0   7     4465.96     4198.96    315.70 o 
 -16   0   7      627.39      596.31    212.53 o 
 -14   0   7      507.11      567.43    152.69 o 
 -12   0   7      124.19      127.93    123.80 o 
 -10   0   7      135.90      119.68    127.93 o 
  -8   0   7     3721.95     4052.46    332.20 o 
  -6   0   7      787.91      835.67    148.56 o 
  -4   0   7     8693.26     8802.35    625.20 o 
  -2   0   7     6937.92     7333.23    418.86 o 
   0   0   7       94.30       53.65    115.55 o 
   2   0   7      109.84       70.15    119.68 o 
   4   0   7        0.63       30.95    111.42 o 
   6   0   7        3.17       33.01    103.17 o 
   8   0   7      216.32      226.97    117.61 o 
  10   0   7      711.13      815.03    189.83 o 
  12   0   7      460.23      328.08    216.65 o 
  14   0   7      518.33      658.22    226.97 o 
  16   0   7     1219.69     1066.76    342.52 o 
  18   0   7       17.29      -12.38    321.89 o 
  20   0   7      261.42      121.74    623.14 o 
 -29   1   7      630.36      328.08    619.01 o 
 -27   1   7      483.08      825.35    361.09 o 
 -25   1   7      149.45      200.15    317.76 o 
 -23   1   7     1519.15     1365.95    293.00 o 
 -21   1   7      196.95       37.14    235.22 o 
 -19   1   7     2800.40     2795.87    247.60 o 
 -17   1   7      472.61      565.36    193.96 o 
 -15   1   7     1603.02     1516.58    245.54 o 
 -13   1   7     7094.23     6679.14    449.82 o 
 -11   1   7     7634.99     7873.83    416.80 o 
  -9   1   7     7965.55     7948.11    451.88 o 
  -7   1   7     2441.54     2601.91    235.22 o 
  -5   1   7     9209.52     9633.89    503.46 o 
  -3   1   7    10632.15    11233.00    373.47 o 
  -1   1   7     4250.66     3736.77    152.69 o 
   1   1   7     8370.03     8321.58    264.11 o 
   3   1   7     6409.12     6507.88    237.29 o 
   5   1   7     7355.27     7560.20    247.60 o 
   7   1   7     1447.00     1553.72    136.18 o 
   9   1   7      609.77      579.81    138.25 o 
  11   1   7     1410.80     1159.62    191.89 o 
  13   1   7     2690.97     2603.98    276.49 o 
  15   1   7       22.97      -70.15    239.35 o 
  17   1   7      455.67      542.67    303.32 o 
  19   1   7     1106.93     1398.97    658.22 o 
 -30   2   7      163.46      616.95    532.35 o 
 -28   2   7       62.42      187.77    348.71 o 
 -26   2   7       58.93      154.75    286.81 o 
 -24   2   7      279.22      373.47    255.86 o 
 -22   2   7       69.86      -63.96    311.57 o 
 -20   2   7      185.02      191.89    307.44 o 
 -18   2   7     1053.31     1266.91    276.49 o 
 -16   2   7     1178.45     1132.79    266.18 o 
 -14   2   7      237.67      259.98    183.64 o 
 -12   2   7      287.97      379.66    140.31 o 
 -10   2   7      201.59       88.73    156.82 o 
  -8   2   7      672.97      831.54    167.13 o 
  -6   2   7      877.72      909.95    132.06 o 
  -4   2   7     2085.05     1966.39    132.06 o 
  -2   2   7     2190.79     2216.06    101.11 o 
   0   2   7     2034.69     2059.25    218.72 o 
   2   2   7     2988.84     3035.22    270.30 o 
   4   2   7      297.65      342.52    220.78 o 
   6   2   7      113.72      132.06    107.30 o 
   8   2   7      274.34      202.21    117.61 o 
  10   2   7      712.68      629.33    144.44 o 
  12   2   7     1297.08     1186.44    204.27 o 
  14   2   7      691.54      687.10    245.54 o 
  16   2   7      744.98      823.29    276.49 o 
  18   2   7       18.80      191.89    519.97 o 
  20   2   7      155.56      208.40    767.57 o 
 -29   3   7       29.44       74.28    476.64 o 
 -27   3   7      136.67      309.51    429.18 o 
 -25   3   7        7.23       68.09    264.11 o 
 -23   3   7      509.84      559.17    340.46 o 
 -21   3   7       63.95      -74.28    313.63 o 
 -19   3   7     1850.04     2001.47    346.65 o 
 -17   3   7     2385.94     2847.45    354.90 o 
 -15   3   7     1830.65     1625.94    259.98 o 
 -13   3   7     2321.89     2236.70    229.03 o 
 -11   3   7     7001.02     7366.24    387.91 o 
  -9   3   7     3168.23     3305.52    226.97 o 
  -7   3   7     4754.63     4601.32    272.37 o 
  -5   3   7     8062.86     8010.01    373.47 o 
  -3   3   7    30595.84    31740.86    784.08 o 
  -1   3   7    11396.17    11641.55    493.15 o 
   1   3   7     4725.27     4446.57    288.87 o 
   3   3   7     2852.26     3072.36    262.05 o 
   5   3   7     5671.43     5942.51    367.28 o 
   7   3   7     6914.20     7091.81    363.15 o 
   9   3   7     1290.78     1159.62    253.79 o 
  11   3   7     4970.05     5304.93    350.77 o 
  13   3   7      610.29      647.90    392.04 o 
  15   3   7      844.55      691.23    470.45 o 
  17   3   7      577.42      121.74    542.67 o 
  19   3   7     1247.23     1198.82    753.13 o 
 -28   4   7        3.45     -142.37    600.44 o 
 -26   4   7      127.80      270.30    445.69 o 
 -24   4   7       45.47       94.92    350.77 o 
 -22   4   7       26.55     -127.93    383.79 o 
 -20   4   7      143.59      338.39    348.71 o 
 -18   4   7      315.95      410.61    332.20 o 
 -16   4   7     1024.32      980.10    288.87 o 
 -14   4   7      259.65       45.39    268.24 o 
 -12   4   7      627.25      394.10    243.48 o 
 -10   4   7     1363.55     1328.81    251.73 o 
  -8   4   7      554.46      565.36    208.40 o 
  -6   4   7      365.46      439.50    206.34 o 
  -4   4   7       18.08       84.60    146.50 o 
  -2   4   7      240.35      264.11    204.27 o 
   0   4   7      370.95      233.16    206.34 o 
   2   4   7     1027.97     1097.71    249.67 o 
   4   4   7       31.51       33.01    243.48 o 
   6   4   7      105.31      123.80    237.29 o 
   8   4   7      340.82      334.27    247.60 o 
  10   4   7      179.42      146.50    247.60 o 
  12   4   7      612.55      674.72    262.05 o 
  14   4   7      762.74      509.65    453.94 o 
  16   4   7      353.37      226.97    497.27 o 
  18   4   7       58.91       53.65    670.60 o 
 -27   5   7        4.77       86.66    532.35 o 
 -25   5   7      211.82      361.09    404.42 o 
 -23   5   7      751.29      590.12    313.63 o 
 -21   5   7      204.49      -49.52    404.42 o 
 -19   5   7      401.67      596.31    427.12 o 
 -17   5   7     1905.47     2110.83    379.66 o 
 -15   5   7      920.10      912.01    317.76 o 
 -13   5   7     2020.66     2583.34    332.20 o 
 -11   5   7     2540.86     2752.54    342.52 o 
  -9   5   7    11084.91    11573.46    588.06 o 
  -7   5   7      415.85      705.67    239.35 o 
  -5   5   7      201.73      245.54    179.51 o 
  -3   5   7     9079.27     9559.61    484.89 o 
  -1   5   7     9543.89    10087.83    478.70 o 
   1   5   7     1973.93     1638.32    255.86 o 
   3   5   7      984.05      864.55    276.49 o 
   5   5   7     6295.67     6285.03    425.05 o 
   7   5   7      635.70      713.93    284.75 o 
   9   5   7       31.99      193.96    276.49 o 
  11   5   7     1890.54     1704.35    344.58 o 
  13   5   7      476.72      569.49    478.70 o 
  15   5   7      601.07      918.20    573.62 o 
  17   5   7      665.39      691.23    726.31 o 
 -26   6   7      150.69     -136.18    505.53 o 
 -24   6   7      554.13      596.31    375.53 o 
 -22   6   7      188.67        0.00    346.65 o 
 -20   6   7      649.72      311.57    460.13 o 
 -18   6   7      622.93      507.59    379.66 o 
 -16   6   7      888.61      825.35    363.15 o 
 -14   6   7       90.47      101.11    280.62 o 
 -12   6   7      860.48      905.82    270.30 o 
 -10   6   7     1299.82     1256.59    305.38 o 
  -8   6   7      625.23      660.28    309.51 o 
  -6   6   7       47.27        6.19    249.67 o 
  -4   6   7       29.91       22.70    272.37 o 
  -2   6   7      890.81      996.61    218.72 o 
   0   6   7      241.96      297.13    224.91 o 
   2   6   7       11.57     -103.17    233.16 o 
   4   6   7      360.82      307.44    251.73 o 
   6   6   7      194.83      297.13    270.30 o 
   8   6   7       83.04       41.27    303.32 o 
  10   6   7      623.14      540.60    369.34 o 
  12   6   7      342.50      332.20    340.46 o 
  14   6   7      609.74      581.87    443.63 o 
  16   6   7      211.33       28.89    691.23 o 
 -25   7   7      235.41       61.90    470.45 o 
 -23   7   7      301.78      264.11    414.74 o 
 -21   7   7      332.98      278.56    439.50 o 
 -19   7   7     1583.86     1599.11    439.50 o 
 -17   7   7     2603.67     2719.53    519.97 o 
 -15   7   7     1680.91     1630.06    373.47 o 
 -13   7   7     3439.85     3419.01    389.98 o 
 -11   7   7     3751.57     3664.55    425.05 o 
  -9   7   7     1112.77     1079.14    367.28 o 
  -7   7   7     1792.64     2050.99    340.46 o 
  -5   7   7      902.69     1019.31    284.75 o 
  -3   7   7     3075.64     3066.17    268.24 o 
  -1   7   7     1848.17     1811.64    313.63 o 
   1   7   7     2395.95     2300.66    319.82 o 
   3   7   7     4542.88     4547.67    406.48 o 
   5   7   7     7267.43     7318.78    482.83 o 
   7   7   7     2875.00     2998.08    383.79 o 
   9   7   7      138.98      173.32    367.28 o 
  11   7   7      477.80      433.31    400.29 o 
  13   7   7      133.26      177.45    381.72 o 
  15   7   7      127.59      317.76    815.03 o 
 -24   8   7      228.56      319.82    519.97 o 
 -22   8   7      335.20      509.65    480.77 o 
 -20   8   7      958.21      841.86    462.20 o 
 -18   8   7       73.78       -2.06    354.90 o 
 -16   8   7     1061.83     1279.29    478.70 o 
 -14   8   7      198.81      402.36    437.43 o 
 -12   8   7       94.93       30.95    404.42 o 
 -10   8   7      622.49      942.96    408.55 o 
  -8   8   7       70.60      -66.03    398.23 o 
  -6   8   7      267.99      709.80    730.43 o 
  -4   8   7      750.57      600.44    288.87 o 
  -2   8   7     1411.83     1396.90    297.13 o 
   0   8   7      122.35      121.74    272.37 o 
   2   8   7      247.60      177.45    245.54 o 
   4   8   7      316.21      456.01    278.56 o 
   6   8   7      762.98      664.41    311.57 o 
   8   8   7      234.25      346.65    346.65 o 
  10   8   7      444.12      616.95    379.66 o 
  12   8   7      174.74      -61.90    664.41 o 
  14   8   7       15.10     -136.18   1217.39 o 
 -23   9   7      255.79       86.66    592.19 o 
 -21   9   7       48.89      -90.79    513.78 o 
 -19   9   7     1803.20     2154.16    482.83 o 
 -17   9   7      706.68      656.15    458.07 o 
 -15   9   7       29.55      107.30    501.40 o 
 -13   9   7     4081.80     4122.62    509.65 o 
 -11   9   7     6649.76     5899.18    536.48 o 
  -9   9   7     2167.43     2022.11    817.10 o 
  -7   9   7     1122.78     1202.95    524.10 o 
  -5   9   7     2419.59     1902.43    812.97 o 
  -3   9   7     1753.84     1813.70    307.44 o 
  -1   9   7      141.77       18.57    286.81 o 
   1   9   7     2876.13     3196.16    361.09 o 
   3   9   7     3282.41     3082.68    348.71 o 
   5   9   7     1044.72      988.36    303.32 o 
   7   9   7     1479.01     1415.47    623.14 o 
   9   9   7      103.53      -41.27    548.86 o 
  11   9   7      145.64      326.01    526.16 o 
  13   9   7      104.22       37.14   1221.52 o 
 -20  10   7      387.84      616.95    552.98 o 
 -18  10   7       53.37      -78.41    540.60 o 
 -16  10   7      503.32      315.70    462.20 o 
 -14  10   7      323.32      204.27    422.99 o 
 -12  10   7      181.51      255.86    425.05 o 
 -10  10   7      433.20      429.18    837.73 o 
  -8  10   7      293.01      245.54    779.95 o 
  -6  10   7      859.96      420.93    833.60 o 
  -4  10   7      319.73      315.70    340.46 o 
  -2  10   7      442.99      420.93    286.81 o 
   0  10   7       75.03       96.98    272.37 o 
   2  10   7      265.38      264.11    262.05 o 
   4  10   7       88.44       68.09    528.22 o 
   6  10   7      192.14      198.08    596.31 o 
   8  10   7      351.42      472.51    637.58 o 
  10  10   7      187.56      183.64    678.85 o 
 -17  11   7      548.46      173.32    559.17 o 
 -15  11   7       44.06      -39.20    548.86 o 
 -13  11   7     1950.05     2042.74    645.84 o 
 -11  11   7     1133.64     1134.85    559.17 o 
  -9  11   7      151.15      251.73    478.70 o 
  -7  11   7      553.55      495.21    914.07 o 
  -5  11   7      164.72       14.44    955.34 o 
  -3  11   7     1205.62     1295.80    460.13 o 
  -1  11   7      141.89      476.64    507.59 o 
   1  11   7     1483.24     1611.49    534.41 o 
   3  11   7      785.54      703.61    573.62 o 
   5  11   7       86.21       45.39    606.63 o 
   7  11   7      235.63     -158.88    676.79 o 
 -14  12   7       89.32      -78.41    645.84 o 
 -12  12   7      136.73      301.25    604.57 o 
 -10  12   7      118.90      280.62    616.95 o 
  -8  12   7      109.96      295.06    573.62 o 
  -6  12   7      526.41      833.60    973.91 o 
  -4  12   7      153.70      363.15   1114.22 o 
  -2  12   7      409.71      697.42   1027.56 o 
   0  12   7      196.89      893.44   1062.64 o 
   2  12   7      245.36      243.48    575.68 o 
   4  12   7      242.92      235.22    647.90 o 
  -9 -11   8      182.17      189.83    773.76 o 
  -7 -11   8       43.78     -334.27    608.69 o 
  -5 -11   8      207.22      447.75    765.51 o 
  -3 -11   8       35.60      -99.04    579.81 o 
  -1 -11   8        2.10       53.65    511.72 o 
 -20 -10   8       36.10     -202.21    788.21 o 
 -12 -10   8     1262.70      767.57    656.15 o 
 -10 -10   8      166.81      297.13    249.67 o 
  -8 -10   8     1779.54     1411.35    311.57 o 
  -6 -10   8     3693.10     3472.66    429.18 o 
  -4 -10   8     1930.62     1661.02    398.23 o 
  -2 -10   8     1498.23     1233.90    377.60 o 
   0 -10   8      632.73      827.41    367.28 o 
   2 -10   8     1903.74     2071.63    462.20 o 
   4 -10   8     1099.81      272.37    899.63 o 
   6 -10   8      383.09      513.78    361.09 o 
 -23  -9   8       91.93      109.36    540.60 o 
 -21  -9   8      229.77      478.70    530.29 o 
 -19  -9   8       86.23       -2.06    462.20 o 
 -17  -9   8      439.70      447.75    270.30 o 
 -15  -9   8      680.28      668.53    218.72 o 
 -13  -9   8       84.21       30.95    214.59 o 
 -11  -9   8      607.47      635.52    259.98 o 
  -9  -9   8        2.20       99.04    276.49 o 
  -7  -9   8       15.78     -129.99    251.73 o 
  -5  -9   8       26.31       20.63    239.35 o 
  -3  -9   8      227.10      173.32    247.60 o 
  -1  -9   8      280.90      214.59    307.44 o 
   1  -9   8      139.90      315.70    264.11 o 
   3  -9   8      277.32      198.08    326.01 o 
   5  -9   8      785.21      765.51    262.05 o 
   7  -9   8      218.97      361.09    334.27 o 
   9  -9   8      150.54       41.27    802.65 o 
 -24  -8   8      944.49      623.14    734.56 o 
 -22  -8   8     1521.69     1623.87    742.81 o 
 -20  -8   8     1011.18      621.08    375.53 o 
 -18  -8   8     5765.56     6070.44    410.61 o 
 -16  -8   8     1341.50     1087.40    253.79 o 
 -14  -8   8     1197.20      973.91    245.54 o 
 -12  -8   8     2156.78     2152.10    268.24 o 
 -10  -8   8      206.96      235.22    185.70 o 
  -8  -8   8     2992.97     2996.02    309.51 o 
  -6  -8   8      796.27      581.87    226.97 o 
  -4  -8   8     5149.26     5377.15    336.33 o 
  -2  -8   8     4398.30     4824.17    330.14 o 
   0  -8   8     4565.25     4328.96    346.65 o 
   2  -8   8     3459.47     3214.73    295.06 o 
   4  -8   8     2481.90     2187.18    276.49 o 
   6  -8   8     1691.92     1485.63    226.97 o 
   8  -8   8      241.01      101.11    214.59 o 
  10  -8   8       61.86      105.23    313.63 o 
 -25  -7   8      543.83      305.38    540.60 o 
 -23  -7   8       38.59        4.13    361.09 o 
 -21  -7   8      303.25      284.75    280.62 o 
 -19  -7   8      121.71       45.39    274.43 o 
 -17  -7   8      509.70      472.51    251.73 o 
 -15  -7   8      590.11      670.60    220.78 o 
 -13  -7   8      231.07      262.05    231.10 o 
 -11  -7   8     1005.77      957.40    220.78 o 
  -9  -7   8      634.75      666.47    214.59 o 
  -7  -7   8      793.41      736.62    216.65 o 
  -5  -7   8      598.98      466.32    196.02 o 
  -3  -7   8      400.97      344.58    200.15 o 
  -1  -7   8      648.30      573.62    200.15 o 
   1  -7   8      143.33       76.34    198.08 o 
   3  -7   8       37.90      -80.47    185.70 o 
   5  -7   8     1442.48     1462.93    185.70 o 
   7  -7   8      393.45      323.95    163.01 o 
   9  -7   8      173.52      208.40    251.73 o 
  11  -7   8      756.76      662.34    239.35 o 
  13  -7   8        8.10      -35.08    608.69 o 
  15  -7   8      103.40       94.92    868.68 o 
 -28  -6   8       76.82     -171.26    625.20 o 
 -26  -6   8       85.56      173.32    431.24 o 
 -24  -6   8     1704.58     1502.14    394.10 o 
 -22  -6   8      953.95      833.60    359.03 o 
 -20  -6   8      262.64     -127.93    328.08 o 
 -18  -6   8     3216.69     3165.21    336.33 o 
 -16  -6   8     1568.81     1557.85    456.01 o 
 -14  -6   8     2659.81     2426.53    276.49 o 
 -12  -6   8     8479.81     8203.97    439.50 o 
 -10  -6   8     5241.94     5399.85    365.22 o 
  -8  -6   8     5523.41     5554.60    338.39 o 
  -6  -6   8     1002.58     1025.50    183.64 o 
  -4  -6   8     8019.36     8199.84    369.34 o 
  -2  -6   8     3518.42     3468.53    220.78 o 
   0  -6   8     5751.61     5781.57    282.68 o 
   2  -6   8     1835.29     1838.47    210.46 o 
   4  -6   8     2278.07     2292.41    152.69 o 
   6  -6   8     3018.42     2758.73    181.58 o 
   8  -6   8       24.78        8.25    171.26 o 
  10  -6   8     2749.26     2614.29    272.37 o 
  12  -6   8      142.99       74.28    231.10 o 
  14  -6   8      420.12      456.01    668.53 o 
  16  -6   8      419.02      532.35    812.97 o 
 -29  -5   8      149.61      703.61    635.52 o 
 -27  -5   8       66.93       99.04    513.78 o 
 -25  -5   8      247.36      117.61    394.10 o 
 -23  -5   8      269.07      468.39    427.12 o 
 -21  -5   8        9.08       18.57    251.73 o 
 -19  -5   8      182.93      241.41    222.84 o 
 -17  -5   8      588.93      666.47    282.68 o 
 -15  -5   8     1297.02     1436.11    418.86 o 
 -13  -5   8       99.14      125.87    259.98 o 
 -11  -5   8     1976.19     1966.39    229.03 o 
  -9  -5   8     3668.34     3674.87    274.43 o 
  -7  -5   8     3186.74     3487.10    268.24 o 
  -5  -5   8     1404.18     1145.17    193.96 o 
  -3  -5   8       89.72      -24.76    132.06 o 
  -1  -5   8      585.52      596.31    123.80 o 
   1  -5   8     1175.46     1157.55     88.73 o 
   3  -5   8      369.63      410.61     74.28 o 
   5  -5   8      297.63      307.44     88.73 o 
   7  -5   8      612.56      571.55    146.50 o 
   9  -5   8      145.70      206.34    169.20 o 
  11  -5   8      181.85      204.27    218.72 o 
  13  -5   8       19.23        8.25    288.87 o 
  15  -5   8      209.79      377.60    400.29 o 
  17  -5   8      123.11      -78.41    775.83 o 
 -28  -4   8       10.77      214.59    555.05 o 
 -26  -4   8      184.90      140.31    491.08 o 
 -24  -4   8      987.40      732.50    456.01 o 
 -22  -4   8      685.69      658.22    293.00 o 
 -20  -4   8     3085.65     3043.47    389.98 o 
 -18  -4   8     3029.33     3097.12    365.22 o 
 -16  -4   8       83.01      152.69    249.67 o 
 -14  -4   8      232.58      284.75    177.45 o 
 -12  -4   8     3446.26     3736.77    392.04 o 
 -10  -4   8     2133.21     1821.96    210.46 o 
  -8  -4   8      385.31      462.20    152.69 o 
  -6  -4   8      300.73      346.65    125.87 o 
  -4  -4   8     8602.92     8874.57    356.96 o 
  -2  -4   8     2523.86     2632.86    148.56 o 
   0  -4   8     4999.21     4888.13    295.06 o 
   2  -4   8      524.14      509.65    247.60 o 
   4  -4   8       77.28      -16.51    189.83 o 
   6  -4   8     3230.03     3266.32    177.45 o 
   8  -4   8     3060.37     3138.39    224.91 o 
  10  -4   8     2186.62     2096.39    224.91 o 
  12  -4   8      694.96      575.68    212.53 o 
  14  -4   8     1396.60     1545.47    313.63 o 
  16  -4   8      104.41       -6.19    377.60 o 
  18  -4   8       15.43     -321.89   1105.97 o 
 -29  -3   8      154.45      332.20    596.31 o 
 -27  -3   8       19.13       33.01    532.35 o 
 -25  -3   8      149.04      235.22    451.88 o 
 -23  -3   8      682.35      608.69    602.50 o 
 -21  -3   8      298.04      348.71    239.35 o 
 -19  -3   8      406.78      484.89    241.41 o 
 -17  -3   8      595.40      608.69    253.79 o 
 -15  -3   8     1747.83     1506.26    229.03 o 
 -13  -3   8      206.04        0.00    187.77 o 
 -11  -3   8      749.65      821.22    231.10 o 
  -9  -3   8     3751.55     3602.65    249.67 o 
  -7  -3   8     4987.69     4952.09    301.25 o 
  -5  -3   8       98.53      129.99    113.49 o 
  -3  -3   8      727.78      680.91     88.73 o 
  -1  -3   8      614.99      703.61    247.60 o 
   1  -3   8     1596.35     1508.33    216.65 o 
   3  -3   8      478.85      445.69    220.78 o 
   5  -3   8     1299.28     1256.59    140.31 o 
   7  -3   8     1168.49      955.34    158.88 o 
   9  -3   8      143.16      146.50    179.51 o 
  11  -3   8      978.77      903.76    187.77 o 
  13  -3   8      141.11      185.70    264.11 o 
  15  -3   8      104.22      138.25    340.46 o 
  17  -3   8      348.97      216.65    480.77 o 
 -30  -2   8      356.10      530.29    511.72 o 
 -28  -2   8       88.78       63.96    565.36 o 
 -26  -2   8      550.12      567.43    439.50 o 
 -24  -2   8      272.76      470.45    546.79 o 
 -22  -2   8       81.23       72.22    218.72 o 
 -20  -2   8     1323.52     1308.18    255.86 o 
 -18  -2   8     1608.21     1679.59    288.87 o 
 -16  -2   8     2922.29     2531.76    274.43 o 
 -14  -2   8     5838.55     5490.63    352.84 o 
 -12  -2   8     1068.22     1037.88    158.88 o 
 -10  -2   8      866.94      815.03    220.78 o 
  -8  -2   8       30.40       86.66    152.69 o 
  -6  -2   8     9145.44     9163.44    404.42 o 
  -4  -2   8     7016.77     7355.92    707.74 o 
  -2  -2   8     7987.73     8181.27    707.74 o 
   0  -2   8    30076.96    31284.86    825.35 o 
   2  -2   8     3604.98     3854.38    278.56 o 
   4  -2   8      546.13      594.25    117.61 o 
   6  -2   8      743.12      759.32    158.88 o 
   8  -2   8     6048.45     6080.76    272.37 o 
  10  -2   8      250.50      311.57    169.20 o 
  12  -2   8       74.87       99.04    226.97 o 
  14  -2   8     2517.72     2682.38    348.71 o 
  16  -2   8      920.02      652.03    348.71 o 
  18  -2   8      222.06      536.48    544.73 o 
 -29  -1   8      202.76      328.08    387.91 o 
 -27  -1   8       65.31       76.34    307.44 o 
 -25  -1   8      169.52      319.82    350.77 o 
 -23  -1   8     2377.70     2337.80    394.10 o 
 -21  -1   8      522.29      577.74    284.75 o 
 -19  -1   8      677.46      804.72    226.97 o 
 -17  -1   8      925.07      695.36    218.72 o 
 -15  -1   8     1560.58     1438.17    204.27 o 
 -13  -1   8     1364.38     1324.69    175.39 o 
 -11  -1   8      198.42      167.13    117.61 o 
  -9  -1   8     1228.93     1169.93    129.99 o 
  -7  -1   8     3291.08     3080.62    383.79 o 
  -5  -1   8     2576.84     2205.75    392.04 o 
  -3  -1   8     1875.00     1718.79    367.28 o 
  -1  -1   8     6553.98     7067.05    326.01 o 
   1  -1   8      806.01      751.07    152.69 o 
   3  -1   8      148.62      138.25    167.13 o 
   5  -1   8      324.36      441.56    187.77 o 
   7  -1   8     2357.05     2333.67    198.08 o 
   9  -1   8      483.59      441.56    123.80 o 
  11  -1   8      593.79      363.15    202.21 o 
  13  -1   8      103.71      107.30    251.73 o 
  15  -1   8      188.79      204.27    299.19 o 
  17  -1   8       19.89       33.01    348.71 o 
  19  -1   8       53.61       68.09    682.98 o 
 -30   0   8      454.98      142.37    701.55 o 
 -28   0   8       14.54       35.08    406.48 o 
 -26   0   8      223.23      255.86    311.57 o 
 -24   0   8      464.50      468.39    317.76 o 
 -22   0   8      267.17      429.18    255.86 o 
 -20   0   8     1843.84     1966.39    282.68 o 
 -18   0   8    12953.88    13131.30    656.15 o 
 -16   0   8     1943.93     1774.50    241.41 o 
 -14   0   8      244.23      132.06    146.50 o 
 -12   0   8     2584.58     2502.87    204.27 o 
 -10   0   8     6141.84     6666.76    425.05 o 
  -8   0   8    16460.89    17864.68    907.88 o 
  -6   0   8      173.78      489.02    121.74 o 
  -4   0   8     4336.05     4256.74    425.05 o 
  -2   0   8    37958.66    40640.19   1343.26 o 
   0   0   8    10929.11    11315.54    400.29 o 
   2   0   8     2180.33     2257.33    191.89 o 
   4   0   8       23.77      -10.32    115.55 o 
   6   0   8     3289.32     3381.87    198.08 o 
   8   0   8     1854.17     1731.17    158.88 o 
  10   0   8      329.81      303.32    132.06 o 
  12   0   8      683.89      588.06    198.08 o 
  14   0   8     3420.56     3365.36    363.15 o 
  16   0   8     1141.23     1079.14    359.03 o 
  18   0   8       46.78     -191.89    695.36 o 
 -29   1   8      207.05      363.15    449.82 o 
 -27   1   8       61.51       43.33    379.66 o 
 -25   1   8      166.05      165.07    348.71 o 
 -23   1   8     2377.85     2356.37    274.43 o 
 -21   1   8      522.55      420.93    208.40 o 
 -19   1   8      673.99      942.96    270.30 o 
 -17   1   8      917.34      755.19    262.05 o 
 -15   1   8     1596.69     1403.09    299.19 o 
 -13   1   8     1363.07     1273.10    253.79 o 
 -11   1   8      204.44       57.77    181.58 o 
  -9   1   8     1231.38     1105.97    198.08 o 
  -7   1   8     3327.94     3383.93    259.98 o 
  -5   1   8     2568.22     2337.80    175.39 o 
  -3   1   8     1877.53     1694.03    121.74 o 
  -1   1   8     6568.85     6646.12    235.22 o 
   1   1   8      787.07      751.07     86.66 o 
   3   1   8      148.92      226.97     88.73 o 
   5   1   8      314.02      301.25    101.11 o 
   7   1   8     2372.40     2513.19    175.39 o 
   9   1   8      482.69      445.69    127.93 o 
  11   1   8      594.77      499.34    202.21 o 
  13   1   8      103.70      -12.38    237.29 o 
  15   1   8      187.60      282.68    251.73 o 
  17   1   8       18.45     -352.84    352.84 o 
  19   1   8       51.15     -113.49    691.23 o 
 -30   2   8      354.96      443.63    641.71 o 
 -28   2   8       89.67      -20.63    404.42 o 
 -26   2   8      541.26      493.15    408.55 o 
 -24   2   8      253.76      317.76    377.60 o 
 -22   2   8       68.21      146.50    303.32 o 
 -20   2   8     1268.03     1132.79    315.70 o 
 -18   2   8     1531.85     1531.02    259.98 o 
 -16   2   8     2850.95     3020.78    326.01 o 
 -14   2   8     5737.38     5533.97    359.03 o 
 -12   2   8     1047.17     1184.38    179.51 o 
 -10   2   8      902.80      961.53    187.77 o 
  -8   2   8       35.28       51.58    119.68 o 
  -6   2   8     8877.87     9070.59    383.79 o 
  -4   2   8     6762.93     6992.77    253.79 o 
  -2   2   8     8115.45     9175.82    414.74 o 
   0   2   8    29614.75    30579.18   1064.70 o 
   2   2   8     3521.09     4000.88    307.44 o 
   4   2   8      548.25      682.98    249.67 o 
   6   2   8      730.55      744.88    109.36 o 
   8   2   8     6073.80     6396.46    264.11 o 
  10   2   8      269.48      264.11    127.93 o 
  12   2   8       82.65     -125.87    179.51 o 
  14   2   8     2508.98     2651.43    344.58 o 
  16   2   8      919.72      709.80    317.76 o 
  18   2   8      230.15     -111.42    631.39 o 
 -29   3   8      160.57      276.49    602.50 o 
 -27   3   8       16.91       47.46    328.08 o 
 -25   3   8      144.15      276.49    381.72 o 
 -23   3   8      682.72      604.57    334.27 o 
 -21   3   8      306.28      567.43    342.52 o 
 -19   3   8      401.19      439.50    305.38 o 
 -17   3   8      591.72      771.70    274.43 o 
 -15   3   8     1774.69     1753.87    268.24 o 
 -13   3   8      206.60      167.13    193.96 o 
 -11   3   8      749.14      959.47    220.78 o 
  -9   3   8     3754.93     3815.18    270.30 o 
  -7   3   8     5015.25     5065.58    282.68 o 
  -5   3   8       94.03       24.76    115.55 o 
  -3   3   8      728.57      641.71    111.42 o 
  -1   3   8      614.35      542.67    220.78 o 
   1   3   8     1570.89     1322.62    241.41 o 
   3   3   8      481.20      649.96    266.18 o 
   5   3   8     1288.33     1328.81    301.25 o 
   7   3   8     1195.01     1110.09    239.35 o 
   9   3   8      145.56      -10.32    231.10 o 
  11   3   8      997.26      899.63    264.11 o 
  13   3   8      142.40      303.32    389.98 o 
  15   3   8      105.06      150.63    548.86 o 
  17   3   8      351.28      398.23    606.63 o 
 -28   4   8       10.85      -96.98    472.51 o 
 -26   4   8      181.16       86.66    311.57 o 
 -24   4   8      948.71      885.19    418.86 o 
 -22   4   8      687.59      718.05    326.01 o 
 -20   4   8     3081.94     3286.95    486.96 o 
 -18   4   8     2901.84     2826.82    330.14 o 
 -16   4   8       98.20     -101.11    278.56 o 
 -14   4   8      212.40      251.73    212.53 o 
 -12   4   8     3425.24     3730.58    317.76 o 
 -10   4   8     2103.40     1840.53    286.81 o 
  -8   4   8      371.16      456.01    175.39 o 
  -6   4   8      350.12      383.79    212.53 o 
  -4   4   8     8357.86     8358.72    303.32 o 
  -2   4   8     2543.15     2729.84    274.43 o 
   0   4   8     5091.25     5003.68    369.34 o 
   2   4   8      487.74      369.34    266.18 o 
   4   4   8       76.17       -8.25    278.56 o 
   6   4   8     3177.86     3414.88    369.34 o 
   8   4   8     3095.16     3307.59    293.00 o 
  10   4   8     2145.85     2193.37    313.63 o 
  12   4   8      709.88      575.68    284.75 o 
  14   4   8     1446.97     1481.50    532.35 o 
  16   4   8      111.75      226.97    627.27 o 
  18   4   8       18.59      299.19    730.43 o 
 -29   5   8      145.47      365.22    641.71 o 
 -27   5   8       61.63       61.90    404.42 o 
 -25   5   8      240.28      243.48    410.61 o 
 -23   5   8      281.33      398.23    449.82 o 
 -21   5   8        8.20      198.08    420.93 o 
 -19   5   8      188.24      249.67    375.53 o 
 -17   5   8      588.03      691.23    293.00 o 
 -15   5   8     1301.63     1093.59    342.52 o 
 -13   5   8       97.39      152.69    303.32 o 
 -11   5   8     1963.19     1834.34    307.44 o 
  -9   5   8     3674.05     3637.73    315.70 o 
  -7   5   8     3184.31     3365.36    334.27 o 
  -5   5   8     1423.74     1355.64    218.72 o 
  -3   5   8       93.14       49.52    243.48 o 
  -1   5   8      578.87      552.98    253.79 o 
   1   5   8     1164.15     1083.27    276.49 o 
   3   5   8      372.08      373.47    268.24 o 
   5   5   8      294.71      313.63    274.43 o 
   7   5   8      637.55      544.73    330.14 o 
   9   5   8      147.34      140.31    321.89 o 
  11   5   8      186.47       39.20    272.37 o 
  13   5   8       19.88      107.30    336.33 o 
  15   5   8      212.16      -99.04    519.97 o 
  17   5   8      125.17      165.07    755.19 o 
 -28   6   8       76.13       35.08    453.94 o 
 -26   6   8       85.53     -136.18    513.78 o 
 -24   6   8     1689.19     1865.29    427.12 o 
 -22   6   8      927.65      874.87    456.01 o 
 -20   6   8      265.95      233.16    445.69 o 
 -18   6   8     3215.40     3134.26    480.77 o 
 -16   6   8     1635.41     1731.17    381.72 o 
 -14   6   8     2647.49     2537.95    363.15 o 
 -12   6   8     8503.19     8783.78    555.05 o 
 -10   6   8     5191.11     5263.66    425.05 o 
  -8   6   8     5433.04     5494.76    435.37 o 
  -6   6   8     1069.98     1431.98    326.01 o 
  -4   6   8     8028.89     8170.96    546.79 o 
  -2   6   8     3546.35     3352.98    323.95 o 
   0   6   8     5908.06     5593.80    369.34 o 
   2   6   8     1890.69     1628.00    290.94 o 
   4   6   8     2272.57     2294.47    344.58 o 
   6   6   8     2970.06     2874.28    369.34 o 
   8   6   8       20.85      255.86    319.82 o 
  10   6   8     2707.24     2958.88    422.99 o 
  12   6   8      149.50       94.92    385.85 o 
  14   6   8      451.54      241.41    515.84 o 
  16   6   8      433.10      342.52    738.69 o 
 -25   7   8      538.79      482.83    517.91 o 
 -23   7   8       39.30       70.15    460.13 o 
 -21   7   8      298.04      425.05    447.75 o 
 -19   7   8      127.01     -173.32    420.93 o 
 -17   7   8      505.91      538.54    420.93 o 
 -15   7   8      592.70      497.27    377.60 o 
 -13   7   8      229.19       96.98    365.22 o 
 -11   7   8     1000.81      845.98    323.95 o 
  -9   7   8      641.78      631.39    334.27 o 
  -7   7   8      797.40      728.37    311.57 o 
  -5   7   8      613.82      526.16    266.18 o 
  -3   7   8      408.75      394.10    237.29 o 
  -1   7   8      656.50      522.03    290.94 o 
   1   7   8      146.50      235.22    286.81 o 
   3   7   8       37.81       37.14    295.06 o 
   5   7   8     1417.44     1613.56    348.71 o 
   7   7   8      395.89      251.73    354.90 o 
   9   7   8      176.51      191.89    354.90 o 
  11   7   8      753.69      699.48    453.94 o 
  13   7   8        7.45      -76.34    515.84 o 
  15   7   8      101.22     -187.77    889.31 o 
 -24   8   8      939.34      852.17    544.73 o 
 -22   8   8     1490.59     1687.84    530.29 o 
 -20   8   8      998.65      583.93    462.20 o 
 -18   8   8     5819.05     5983.78    631.39 o 
 -16   8   8     1365.72      969.79    515.84 o 
 -14   8   8     1210.42     1011.05    406.48 o 
 -12   8   8     2155.70     2034.49    439.50 o 
 -10   8   8      203.76      338.39    392.04 o 
  -8   8   8     2931.51     2797.93    396.17 o 
  -6   8   8      799.45      647.90    905.82 o 
  -4   8   8     5177.54     5102.72    429.18 o 
  -2   8   8     4334.52     4529.10    406.48 o 
   0   8   8     4615.96     4382.60    400.29 o 
   2   8   8     3516.89     3324.09    389.98 o 
   4   8   8     2472.47     2368.75    326.01 o 
   6   8   8     1665.18     1557.85    340.46 o 
   8   8   8      234.11      198.08    375.53 o 
  10   8   8       59.64       -2.06    544.73 o 
  12   8   8      215.67      307.44    689.17 o 
  14   8   8      817.96      784.08    994.55 o 
 -23   9   8       90.92       57.77    546.79 o 
 -21   9   8      225.66      319.82    538.54 o 
 -19   9   8       83.59      317.76    489.02 o 
 -17   9   8      432.02      373.47    526.16 o 
 -15   9   8      695.14      837.73    495.21 o 
 -13   9   8       84.98        4.13    462.20 o 
 -11   9   8      607.04      606.63    437.43 o 
  -9   9   8        2.37     -146.50    827.41 o 
  -7   9   8       17.63      158.88    491.08 o 
  -5   9   8       24.16     -249.67    765.51 o 
  -3   9   8      230.31      270.30    259.98 o 
  -1   9   8      290.31      185.70    311.57 o 
   1   9   8      135.78       33.01    305.38 o 
   3   9   8      273.57      200.15    288.87 o 
   5   9   8      779.49      643.77    311.57 o 
   7   9   8      218.83      311.57    619.01 o 
   9   9   8      149.25      173.32    614.89 o 
  11   9   8      773.54      879.00    672.66 o 
 -20  10   8       30.26      191.89    468.39 o 
 -18  10   8     1417.46     1654.83    528.22 o 
 -16  10   8      997.69      672.66    486.96 o 
 -14  10   8      824.70      711.86    519.97 o 
 -12  10   8     1285.43     1415.47    486.96 o 
 -10  10   8      156.01      142.37    672.66 o 
  -8  10   8     1782.81     1555.78    959.47 o 
  -6  10   8     3734.88     3138.39   1008.99 o 
  -4  10   8     1935.27     1778.63    330.14 o 
  -2  10   8     1423.34     1238.02    313.63 o 
   0  10   8      659.35      715.99    311.57 o 
   2  10   8     1936.11     1828.15    610.76 o 
   4  10   8     1082.74     1200.88    633.46 o 
   6  10   8      378.18      326.01    693.29 o 
   8  10   8      193.08      150.63    674.72 o 
  10  10   8      119.58      612.82    806.78 o 
 -17  11   8      148.41       39.20    542.67 o 
 -15  11   8      231.21      361.09    524.10 o 
 -13  11   8       31.95      -78.41    577.74 o 
 -11  11   8      364.84      414.74    994.55 o 
  -9  11   8      183.27     -229.03   1153.43 o 
  -7  11   8       40.44      160.94    569.49 o 
  -5  11   8      206.70      319.82    612.82 o 
  -3  11   8       33.36       35.08    462.20 o 
  -1  11   8        2.15      -43.33    472.51 o 
   1  11   8      260.15      377.60    586.00 o 
   3  11   8      289.65      121.74    509.65 o 
   5  11   8      223.36       94.92    662.34 o 
   7  11   8      119.26      -57.77    705.67 o 
 -14  12   8      106.19      -57.77    715.99 o 
 -12  12   8      541.68      466.32    583.93 o 
 -10  12   8      265.64      152.69    534.41 o 
  -8  12   8      665.98      614.89   1126.60 o 
  -6  12   8      413.76      567.43    736.62 o 
  -4  12   8     1518.23     1392.78    978.04 o 
  -2  12   8      174.85      224.91   1027.56 o 
   0  12   8      340.20     -445.69   1163.74 o 
   2  12   8      390.07      367.28    608.69 o 
 -11 -11   9      240.45      119.68    711.86 o 
  -9 -11   9      360.11      782.02    825.35 o 
  -7 -11   9      757.51      534.41    610.76 o 
  -5 -11   9       83.55      148.56    668.53 o 
  -3 -11   9      116.44      -39.20    608.69 o 
   1 -11   9       59.61     -229.03   1172.00 o 
 -20 -10   9      684.35      693.29    598.38 o 
 -14 -10   9      287.86      200.15    528.22 o 
 -12 -10   9       61.19       74.28    691.23 o 
 -10 -10   9      177.81      144.44    328.08 o 
  -8 -10   9       11.59       59.84    332.20 o 
  -6 -10   9      422.85      402.36    350.77 o 
  -4 -10   9       28.11       84.60    377.60 o 
  -2 -10   9       25.57      278.56    375.53 o 
   0 -10   9      136.82       82.53    311.57 o 
   2 -10   9      142.82      123.80    705.67 o 
   4 -10   9       65.27      179.51   1157.55 o 
 -23  -9   9     2401.98     2639.05   1011.05 o 
 -21  -9   9      237.30     -586.00    765.51 o 
 -15  -9   9      486.23      482.83    268.24 o 
 -13  -9   9      467.82      317.76    284.75 o 
 -11  -9   9      229.39      253.79    257.92 o 
  -9  -9   9     3355.53     3732.64    383.79 o 
  -7  -9   9     5044.72     5292.55    484.89 o 
  -5  -9   9     1224.26     1256.59    319.82 o 
  -3  -9   9      501.55      414.74    255.86 o 
  -1  -9   9     1322.28     1132.79    293.00 o 
   1  -9   9     1347.39     1091.52    270.30 o 
   3  -9   9      478.97      396.17    301.25 o 
   5  -9   9       95.54       30.95    301.25 o 
   7  -9   9     1252.48     1105.97    821.22 o 
 -24  -8   9       26.56     -117.61    724.24 o 
 -22  -8   9      501.60      406.48    371.41 o 
 -20  -8   9      248.63      121.74    392.04 o 
 -18  -8   9      194.06       96.98    363.15 o 
 -16  -8   9      102.95      123.80    249.67 o 
 -14  -8   9      524.07      579.81    257.92 o 
 -12  -8   9       81.60       61.90    237.29 o 
 -10  -8   9      393.50      363.15    214.59 o 
  -8  -8   9       59.21       74.28    210.46 o 
  -6  -8   9     1029.31      806.78    264.11 o 
  -4  -8   9      207.82      165.07    235.22 o 
  -2  -8   9      171.47      152.69    220.78 o 
   0  -8   9      797.26      810.91    235.22 o 
   2  -8   9      306.76      241.41    212.53 o 
   4  -8   9      376.47      371.41    175.39 o 
   6  -8   9     1840.32     1582.61    198.08 o 
   8  -8   9      709.98      680.91    680.91 o 
  10  -8   9       97.95      303.32   1407.22 o 
 -27  -7   9      265.39      433.31    790.27 o 
 -25  -7   9     1079.91      821.22    402.36 o 
 -23  -7   9     1631.88     1935.44    513.78 o 
 -21  -7   9      871.62      940.90    464.26 o 
 -19  -7   9     2724.56     2362.56    402.36 o 
 -17  -7   9     1256.81     1223.58    290.94 o 
 -15  -7   9        4.76       49.52    253.79 o 
 -13  -7   9     1283.97     1194.69    239.35 o 
 -11  -7   9      774.97      571.55    235.22 o 
  -9  -7   9     6061.68     6260.27    336.33 o 
  -7  -7   9      191.95      264.11    187.77 o 
  -5  -7   9     6163.13     5989.97    334.27 o 
  -3  -7   9     2452.33     2220.19    241.41 o 
  -1  -7   9     2577.73     2401.77    239.35 o 
   1  -7   9     5163.25     5073.83    313.63 o 
   3  -7   9      917.50      678.85    134.12 o 
   5  -7   9      239.95      303.32    138.25 o 
   7  -7   9      477.90      441.56    148.56 o 
   9  -7   9     2554.51     2764.92    313.63 o 
  11  -7   9      709.22      777.89    519.97 o 
  13  -7   9      258.67      598.38    893.44 o 
 -28  -6   9      164.96       -8.25    462.20 o 
 -26  -6   9      136.84      -66.03    456.01 o 
 -24  -6   9      157.73      519.97    404.42 o 
 -22  -6   9      676.90      909.95    474.58 o 
 -20  -6   9      504.48      185.70    389.98 o 
 -18  -6   9      423.52      387.91    346.65 o 
 -16  -6   9       40.26      323.95    392.04 o 
 -14  -6   9      964.21      868.68    226.97 o 
 -12  -6   9      791.77      982.17    295.06 o 
 -10  -6   9      126.40      107.30    222.84 o 
  -8  -6   9      729.23      860.43    220.78 o 
  -6  -6   9     2469.20     2430.65    239.35 o 
  -4  -6   9     1008.38      879.00    169.20 o 
  -2  -6   9      125.92      123.80    156.82 o 
   0  -6   9      956.05      982.17    156.82 o 
   2  -6   9      370.48      435.37     78.41 o 
   4  -6   9      302.32      270.30     74.28 o 
   6  -6   9      629.64      631.39    107.30 o 
   8  -6   9      473.16      412.67    173.32 o 
  10  -6   9       59.63       41.27    239.35 o 
  12  -6   9       10.14      -80.47    819.16 o 
  14  -6   9      559.75      740.75    736.62 o 
 -29  -5   9      400.98      730.43    592.19 o 
 -27  -5   9      385.04      437.43    474.58 o 
 -25  -5   9      696.80      577.74    431.24 o 
 -23  -5   9      500.14       96.98    377.60 o 
 -21  -5   9     1181.88      810.91    373.47 o 
 -19  -5   9     2597.95     2397.64    398.23 o 
 -17  -5   9       87.72      132.06    249.67 o 
 -15  -5   9      272.14      373.47    367.28 o 
 -13  -5   9     4376.93     4161.82    305.38 o 
 -11  -5   9      103.69      218.72    196.02 o 
  -9  -5   9     8656.67     8354.60    433.31 o 
  -7  -5   9     3664.52     3887.39    270.30 o 
  -5  -5   9     3219.76     3126.01    247.60 o 
  -3  -5   9     6270.74     6115.84    301.25 o 
  -1  -5   9      147.89      125.87     82.53 o 
   1  -5   9      115.55      -80.47    241.41 o 
   3  -5   9      468.54      532.35    253.79 o 
   5  -5   9     2462.94     2331.61    286.81 o 
   7  -5   9      324.34      257.92    121.74 o 
   9  -5   9     1030.97     1025.50    185.70 o 
  11  -5   9     1009.47      899.63    239.35 o 
  13  -5   9       72.22      -78.41    672.66 o 
  15  -5   9      419.48      619.01    885.19 o 
 -30  -4   9      192.13      447.75    682.98 o 
 -28  -4   9      314.91      262.05    460.13 o 
 -26  -4   9        7.95      -90.79    336.33 o 
 -24  -4   9       79.85     -115.55    466.32 o 
 -22  -4   9      459.08      433.31    295.06 o 
 -20  -4   9     1221.91     1054.38    321.89 o 
 -18  -4   9      696.15      912.01    297.13 o 
 -16  -4   9       38.18      -66.03    243.48 o 
 -14  -4   9     1199.64      967.72    377.60 o 
 -12  -4   9      732.03      763.45    268.24 o 
 -10  -4   9      270.08      243.48    181.58 o 
  -8  -4   9     2553.39     2521.44    204.27 o 
  -6  -4   9     4149.17     4060.72    249.67 o 
  -4  -4   9     1863.84     1683.71    154.75 o 
  -2  -4   9      103.72       53.65    255.86 o 
   0  -4   9       94.55       45.39    264.11 o 
   2  -4   9      596.35      270.30    336.33 o 
   4  -4   9      372.42      299.19    226.97 o 
   6  -4   9       91.31      189.83    241.41 o 
   8  -4   9       26.82       12.38    150.63 o 
  10  -4   9      376.61      453.94    200.15 o 
  12  -4   9       83.56        4.13    210.46 o 
  14  -4   9      491.17      633.46    398.23 o 
  16  -4   9       70.15      344.58   1101.84 o 
 -29  -3   9       41.62      163.01    422.99 o 
 -27  -3   9      389.66      474.58    505.53 o 
 -25  -3   9      350.38      -88.73    472.51 o 
 -23  -3   9      706.13      144.44    398.23 o 
 -21  -3   9     2434.84     2346.05    373.47 o 
 -19  -3   9      525.14      478.70    276.49 o 
 -17  -3   9     1204.07     1423.73    241.41 o 
 -15  -3   9       22.24       80.47    202.21 o 
 -13  -3   9      866.92      996.61    198.08 o 
 -11  -3   9     4026.48     3996.75    392.04 o 
  -9  -3   9     9642.95     9811.34    503.46 o 
  -7  -3   9      183.69      253.79    146.50 o 
  -5  -3   9     1065.45     1089.46    127.93 o 
  -3  -3   9     7426.93     7768.60    586.00 o 
  -1  -3   9      871.15      940.90    305.38 o 
   1  -3   9      919.54      777.89    237.29 o 
   3  -3   9     5344.76     5744.43    352.84 o 
   5  -3   9     7151.93     6914.36    402.36 o 
   7  -3   9      907.20      934.71    158.88 o 
   9  -3   9     1812.61     1566.10    200.15 o 
  11  -3   9      446.05      342.52    198.08 o 
  13  -3   9      922.65      744.88    313.63 o 
  15  -3   9     1160.41     1398.97    383.79 o 
  17  -3   9      348.02      179.51   1095.65 o 
 -30  -2   9       51.58       45.39    637.58 o 
 -28  -2   9      534.58      356.96    414.74 o 
 -26  -2   9      101.71      136.18    507.59 o 
 -24  -2   9       18.15     -183.64    334.27 o 
 -22  -2   9     1470.74     1343.26    338.39 o 
 -20  -2   9     1398.74     1285.48    239.35 o 
 -18  -2   9      290.36      328.08    245.54 o 
 -16  -2   9       24.34      125.87    152.69 o 
 -14  -2   9     3105.83     3051.73    268.24 o 
 -12  -2   9     1779.53     1549.59    212.53 o 
 -10  -2   9       87.94       -6.19    156.82 o 
  -8  -2   9     3292.90     3146.64    222.84 o 
  -6  -2   9     4759.53     4033.89    441.56 o 
  -4  -2   9     1059.63     1110.09    394.10 o 
  -2  -2   9      209.91      361.09    398.23 o 
   0  -2   9      238.17      163.01    210.46 o 
   2  -2   9     2143.65     1980.84    245.54 o 
   4  -2   9       16.93      -49.52    214.59 o 
   6  -2   9      205.86      181.58    175.39 o 
   8  -2   9      255.52      241.41    167.13 o 
  10  -2   9      146.50      198.08    140.31 o 
  12  -2   9       38.03        4.13    243.48 o 
  14  -2   9      170.11      196.02    307.44 o 
  16  -2   9       80.32      253.79    336.33 o 
  18  -2   9      156.30      191.89   1223.58 o 
 -31  -1   9      124.69       78.41    687.10 o 
 -29  -1   9       11.84       30.95    422.99 o 
 -27  -1   9     1016.25     1015.18    408.55 o 
 -25  -1   9      902.24      996.61    540.60 o 
 -23  -1   9      778.22      757.26    264.11 o 
 -21  -1   9     2796.53     2771.11    375.53 o 
 -19  -1   9     1464.66     1460.87    293.00 o 
 -17  -1   9     2723.75     2424.46    293.00 o 
 -15  -1   9     3423.62     3619.16    276.49 o 
 -13  -1   9     4554.48     4793.21    284.75 o 
 -11  -1   9     1985.10     2084.01    204.27 o 
  -9  -1   9    18025.66    18046.26    899.63 o 
  -7  -1   9    25252.59    27131.29   1578.48 o 
  -5  -1   9    40311.72    42193.91   2063.37 o 
  -3  -1   9    21021.21    24543.82   1370.08 o 
  -1  -1   9     3669.79     3606.78    239.35 o 
   1  -1   9      636.89      550.92    187.77 o 
   3  -1   9     3933.62     3990.56    280.62 o 
   5  -1   9     4689.72     4661.16    301.25 o 
   7  -1   9     1021.55      912.01    144.44 o 
   9  -1   9     6193.18     6216.94    303.32 o 
  11  -1   9     1127.48     1281.35    237.29 o 
  13  -1   9      768.46      695.36    301.25 o 
  15  -1   9     3184.85     3322.03    422.99 o 
  17  -1   9       21.81      319.82    559.17 o 
 -30   0   9      238.40      451.88    462.20 o 
 -28   0   9      314.41      493.15    361.09 o 
 -26   0   9      561.51      610.76    398.23 o 
 -24   0   9       18.80       10.32    375.53 o 
 -22   0   9     4594.91     4267.05    435.37 o 
 -20   0   9      499.26      449.82    274.43 o 
 -18   0   9       26.95       -2.06    237.29 o 
 -16   0   9      199.89      464.26    154.75 o 
 -14   0   9     6997.46     6796.75    468.39 o 
 -12   0   9     4108.57     4285.63    359.03 o 
 -10   0   9       48.15      111.42    177.45 o 
  -8   0   9     2972.46     2806.19    276.49 o 
  -6   0   9     2170.41     2180.98    177.45 o 
  -4   0   9      473.56      563.30    375.53 o 
  -2   0   9       66.32       92.85    286.81 o 
   0   0   9       64.91       80.47    160.94 o 
   2   0   9     4607.29     4739.57    264.11 o 
   4   0   9       32.07       84.60    119.68 o 
   6   0   9       59.46      -18.57    136.18 o 
   8   0   9      720.55      670.60    144.44 o 
  10   0   9       77.33       57.77    138.25 o 
  12   0   9        9.26      -33.01    235.22 o 
  14   0   9        0.65      -33.01    270.30 o 
  16   0   9        6.25      146.50    563.30 o 
  18   0   9      118.34      105.23    658.22 o 
 -31   1   9      129.69      363.15    524.10 o 
 -29   1   9       14.13     -125.87    406.48 o 
 -27   1   9     1004.07      938.83    433.31 o 
 -25   1   9      858.32      860.43    381.72 o 
 -23   1   9      751.68      763.45    338.39 o 
 -21   1   9     2802.49     2599.85    321.89 o 
 -19   1   9     1508.29     1551.66    321.89 o 
 -17   1   9     2716.18     2705.08    259.98 o 
 -15   1   9     3464.78     3629.47    371.41 o 
 -13   1   9     4608.48     5117.16    425.05 o 
 -11   1   9     1953.57     1941.63    255.86 o 
  -9   1   9    17976.49    18654.95    901.69 o 
  -7   1   9    25125.33    26929.08   1180.25 o 
  -5   1   9    40313.96    41092.07   1370.08 o 
  -3   1   9    21239.28    23120.09    645.84 o 
  -1   1   9     3687.94     3695.50    171.26 o 
   1   1   9      604.46      524.10     92.85 o 
   3   1   9     3987.63     3965.80    177.45 o 
   5   1   9     4693.93     4834.48    239.35 o 
   7   1   9     1003.08      955.34    140.31 o 
   9   1   9     6264.05     6367.57    280.62 o 
  11   1   9     1164.38     1250.40    146.50 o 
  13   1   9      757.37      788.21    247.60 o 
  15   1   9     3174.55     3231.24    387.91 o 
  17   1   9       22.03      206.34    744.88 o 
 -30   2   9       50.91       88.73    652.03 o 
 -28   2   9      535.82      695.36    451.88 o 
 -26   2   9       98.63      237.29    381.72 o 
 -24   2   9       18.98       39.20    288.87 o 
 -22   2   9     1467.24     1436.11    307.44 o 
 -20   2   9     1404.22     1384.52    272.37 o 
 -18   2   9      286.63      262.05    274.43 o 
 -16   2   9       22.68       55.71    165.07 o 
 -14   2   9     3087.18     3144.58    301.25 o 
 -12   2   9     1767.53     1588.80    241.41 o 
 -10   2   9       90.93      158.88    165.07 o 
  -8   2   9     3303.08     3181.72    243.48 o 
  -6   2   9     4775.12     4665.29    247.60 o 
  -4   2   9     1064.97     1186.44    105.23 o 
  -2   2   9      202.60      249.67    193.96 o 
   0   2   9      242.16      233.16    224.91 o 
   2   2   9     2176.86     2228.44    303.32 o 
   4   2   9       15.35       86.66    243.48 o 
   6   2   9      204.20      249.67    113.49 o 
   8   2   9      256.36      332.20    121.74 o 
  10   2   9      148.55      144.44    146.50 o 
  12   2   9       39.44      107.30    222.84 o 
  14   2   9      170.76       99.04    231.10 o 
  16   2   9       78.77      365.22    633.46 o 
  18   2   9      154.65      400.29    759.32 o 
 -29   3   9       42.75      -61.90    453.94 o 
 -27   3   9      398.63      511.72    412.67 o 
 -25   3   9      321.07      282.68    328.08 o 
 -23   3   9      683.29      542.67    381.72 o 
 -21   3   9     2416.48     2606.04    435.37 o 
 -19   3   9      495.28      307.44    311.57 o 
 -17   3   9     1178.14     1238.02    266.18 o 
 -15   3   9       23.95      -53.65    177.45 o 
 -13   3   9      893.54     1023.43    193.96 o 
 -11   3   9     4056.36     4269.12    303.32 o 
  -9   3   9     9756.27     9862.92    456.01 o 
  -7   3   9      157.80       90.79    152.69 o 
  -5   3   9     1052.35     1103.90    125.87 o 
  -3   3   9     7578.44     8276.19    445.69 o 
  -1   3   9      890.05     1027.56    226.97 o 
   1   3   9      903.98      905.82    255.86 o 
   3   3   9     5391.73     5709.35    381.72 o 
   5   3   9     7193.44     7331.16    509.65 o 
   7   3   9      894.15      858.36    284.75 o 
   9   3   9     1899.06     2046.87    313.63 o 
  11   3   9      477.86      342.52    253.79 o 
  13   3   9      927.01     1101.84    466.32 o 
  15   3   9     1159.53     1372.14    633.46 o 
  17   3   9      345.76      425.05    652.03 o 
 -30   4   9      186.58      425.05    687.10 o 
 -28   4   9      318.71      278.56    544.73 o 
 -26   4   9        9.07      354.90    451.88 o 
 -24   4   9       78.00      249.67    447.75 o 
 -22   4   9      457.56      532.35    410.61 o 
 -20   4   9     1236.88     1304.05    293.00 o 
 -18   4   9      687.99      495.21    338.39 o 
 -16   4   9       37.68      134.12    216.65 o 
 -14   4   9     1205.63     1070.89    288.87 o 
 -12   4   9      732.33      645.84    220.78 o 
 -10   4   9      271.51      503.46    237.29 o 
  -8   4   9     2574.55     2715.40    247.60 o 
  -6   4   9     4178.33     4118.49    264.11 o 
  -4   4   9     1879.82     1753.87    163.01 o 
  -2   4   9      109.46      138.25    220.78 o 
   0   4   9       89.17      200.15    266.18 o 
   2   4   9      598.89      619.01    257.92 o 
   4   4   9      369.61      449.82    297.13 o 
   6   4   9       85.21       76.34    307.44 o 
   8   4   9       28.67       10.32    309.51 o 
  10   4   9      384.07      412.67    350.77 o 
  12   4   9       83.86      113.49    293.00 o 
  14   4   9      499.48      637.58    784.08 o 
  16   4   9       74.59     -173.32    666.47 o 
 -29   5   9      397.13      458.07    517.91 o 
 -27   5   9      374.14      381.72    466.32 o 
 -25   5   9      663.76      763.45    422.99 o 
 -23   5   9      512.93      464.26    414.74 o 
 -21   5   9     1220.30      885.19    435.37 o 
 -19   5   9     2607.41     2630.80    408.55 o 
 -17   5   9       79.29      -16.51    268.24 o 
 -15   5   9      276.10      268.24    328.08 o 
 -13   5   9     4416.51     4700.36    408.55 o 
 -11   5   9       91.28       90.79    282.68 o 
  -9   5   9     8623.17     8781.72    478.70 o 
  -7   5   9     3609.80     3482.97    350.77 o 
  -5   5   9     3301.43     3423.14    239.35 o 
  -3   5   9     6349.90     6394.39    437.43 o 
  -1   5   9      149.44      272.37    239.35 o 
   1   5   9      107.00       47.46    280.62 o 
   3   5   9      474.66      379.66    286.81 o 
   5   5   9     2506.02     2401.77    381.72 o 
   7   5   9      305.47      212.53    340.46 o 
   9   5   9     1050.94     1126.60    354.90 o 
  11   5   9     1038.16      903.76    363.15 o 
  13   5   9       81.40      189.83    773.76 o 
  15   5   9      419.68      503.46    728.37 o 
 -28   6   9      165.98       70.15    594.25 o 
 -26   6   9      140.99      -20.63    460.13 o 
 -24   6   9      152.08      249.67    493.15 o 
 -22   6   9      676.56      645.84    468.39 o 
 -20   6   9      523.10       94.92    433.31 o 
 -18   6   9      420.85      474.58    317.76 o 
 -16   6   9       37.10       26.82    389.98 o 
 -14   6   9      985.49      800.59    356.96 o 
 -12   6   9      812.39     1093.59    317.76 o 
 -10   6   9      120.70      140.31    284.75 o 
  -8   6   9      735.08      674.72    290.94 o 
  -6   6   9     2490.39     2791.74    330.14 o 
  -4   6   9     1021.02      850.11    276.49 o 
  -2   6   9      129.28      132.06    243.48 o 
   0   6   9      958.34      763.45    344.58 o 
   2   6   9      368.54      431.24    309.51 o 
   4   6   9      298.56      315.70    286.81 o 
   6   6   9      620.49      713.93    336.33 o 
   8   6   9      469.73      470.45    344.58 o 
  10   6   9       56.03       -2.06    381.72 o 
  12   6   9        9.85      -55.71    443.63 o 
  14   6   9      564.49      874.87   1291.67 o 
 -27   7   9      264.66      629.33    460.13 o 
 -25   7   9     1098.22      590.12    497.27 o 
 -23   7   9     1630.79     1698.16    486.96 o 
 -21   7   9      862.79      792.34    470.45 o 
 -19   7   9     2749.07     2108.77    470.45 o 
 -17   7   9     1295.13     1072.95    359.03 o 
 -15   7   9        5.59     -138.25    381.72 o 
 -13   7   9     1271.95     1316.43    396.17 o 
 -11   7   9      739.09      468.39    398.23 o 
  -9   7   9     6043.05     6148.85    499.34 o 
  -7   7   9      201.54      154.75    321.89 o 
  -5   7   9     6293.80     5892.99    532.35 o 
  -3   7   9     2411.03     2216.06    317.76 o 
  -1   7   9     2567.05     2443.03    356.96 o 
   1   7   9     5124.85     5011.93    447.75 o 
   3   7   9      916.77      945.02    332.20 o 
   5   7   9      250.55      169.20    328.08 o 
   7   7   9      469.60      385.85    328.08 o 
   9   7   9     2550.29     2643.18    458.07 o 
  11   7   9      720.13      897.57    456.01 o 
  13   7   9      250.73      220.78    951.21 o 
 -24   8   9       23.84      103.17    474.58 o 
 -22   8   9      497.90      115.55    431.24 o 
 -20   8   9      254.67      517.91    509.65 o 
 -18   8   9      196.06      -12.38    458.07 o 
 -16   8   9      103.37       10.32    373.47 o 
 -14   8   9      528.60      489.02    427.12 o 
 -12   8   9       88.61      103.17    394.10 o 
 -10   8   9      383.34      433.31    375.53 o 
  -8   8   9       58.67       18.57    482.83 o 
  -6   8   9     1034.82     1198.82    808.84 o 
  -4   8   9      215.86      193.96    288.87 o 
  -2   8   9      173.85      293.00    336.33 o 
   0   8   9      803.91      866.62    309.51 o 
   2   8   9      293.00      171.26    305.38 o 
   4   8   9      375.20      202.21    319.82 o 
   6   8   9     1837.13     1551.66    346.65 o 
   8   8   9      708.83      583.93    398.23 o 
  10   8   9       95.45      427.12    697.42 o 
  12   8   9      146.78       41.27    957.40 o 
 -23   9   9     2403.62     2304.79    555.05 o 
 -21   9   9      247.53      193.96    484.89 o 
 -19   9   9      408.38      -12.38    552.98 o 
 -17   9   9     1093.43      837.73    540.60 o 
 -15   9   9      499.00      462.20    503.46 o 
 -13   9   9      492.25      447.75    501.40 o 
 -11   9   9      220.91      169.20    433.31 o 
  -9   9   9     3275.09     3400.44    899.63 o 
  -7   9   9     5048.65     5560.79   1062.64 o 
  -5   9   9     1260.58     1398.97    416.80 o 
  -3   9   9      469.33      478.70    293.00 o 
  -1   9   9     1325.09     1163.74    381.72 o 
   1   9   9     1334.36     1256.59    344.58 o 
   3   9   9      490.19      319.82    338.39 o 
   5   9   9      103.71      367.28    561.24 o 
   7   9   9     1230.88     1326.75    662.34 o 
   9   9   9      778.37      616.95    664.41 o 
 -20  10   9      684.07      641.71    544.73 o 
 -18  10   9       40.30     -251.73    445.69 o 
 -16  10   9      314.75      466.32    577.74 o 
 -14  10   9      289.61     -111.42    600.44 o 
 -12  10   9       56.49      489.02    922.33 o 
 -10  10   9      178.66      377.60    881.06 o 
  -8  10   9        9.88      -18.57    579.81 o 
  -6  10   9      419.95       33.01    606.63 o 
  -4  10   9       27.27      -86.66    336.33 o 
  -2  10   9       23.80       28.89    435.37 o 
   0  10   9      141.40      -37.14    600.44 o 
   2  10   9      138.41       74.28    528.22 o 
   4  10   9       64.57      -80.47    616.95 o 
   6  10   9      602.02      511.72    660.28 o 
   8  10   9      281.51      -18.57    654.09 o 
 -17  11   9      551.44      971.85    526.16 o 
 -15  11   9      177.17       -4.13    614.89 o 
 -13  11   9     1364.18      728.37   1231.83 o 
 -11  11   9      246.02      -78.41    955.34 o 
  -9  11   9      369.55      -88.73    990.42 o 
  -7  11   9      771.30      662.34    992.48 o 
  -5  11   9       78.95      557.11    930.58 o 
  -3  11   9      101.03      286.81    563.30 o 
  -1  11   9      109.23       90.79    447.75 o 
   1  11   9       58.43      379.66    608.69 o 
   3  11   9      185.43      259.98    668.53 o 
   5  11   9        6.75       57.77    779.95 o 
 -12  12   9       36.83       68.09    563.30 o 
 -10  12   9      259.01      189.83    924.39 o 
  -8  12   9       73.74      579.81   1072.95 o 
  -6  12   9      101.66      136.18   1019.31 o 
  -4  12   9       27.98       45.39   1099.78 o 
  -2  12   9      155.68       41.27   1027.56 o 
   0  12   9       41.05      -37.14   1077.08 o 
 -11 -11  10      261.00      456.01    744.88 o 
  -9 -11  10       35.81      305.38    707.74 o 
  -7 -11  10      107.90       70.15    654.09 o 
 -14 -10  10      194.71      136.18    765.51 o 
 -12 -10  10     1129.31     1128.66    670.60 o 
 -10 -10  10      364.61       94.92    346.65 o 
  -8 -10  10     2131.06     2422.40    447.75 o 
  -6 -10  10     1634.34     1518.64    398.23 o 
  -4 -10  10      573.30      596.31    383.79 o 
  -2 -10  10       34.07       12.38    398.23 o 
   0 -10  10      727.49      815.03    835.67 o 
   2 -10  10      152.79      171.26    945.02 o 
 -23  -9  10      333.35       43.33    769.64 o 
 -21  -9  10      252.94      125.87    784.08 o 
 -15  -9  10      221.75      105.23    334.27 o 
 -13  -9  10       73.62       90.79    309.51 o 
 -11  -9  10      330.00      276.49    280.62 o 
  -9  -9  10       27.66      -12.38    321.89 o 
  -7  -9  10       93.54      -72.22    303.32 o 
  -5  -9  10      368.14      400.29    334.27 o 
  -3  -9  10      526.72      713.93    342.52 o 
  -1  -9  10       62.10      146.50    309.51 o 
   1  -9  10      955.52      866.62    334.27 o 
   3  -9  10      661.52      552.98    293.00 o 
 -24  -8  10      127.69       39.20    749.00 o 
 -22  -8  10      501.77      453.94    699.48 o 
 -20  -8  10      180.93        0.00    410.61 o 
 -18  -8  10      405.10      437.43    321.89 o 
 -16  -8  10      295.33      257.92    338.39 o 
 -14  -8  10     2217.67     2121.15    379.66 o 
 -12  -8  10     3158.55     3375.68    361.09 o 
 -10  -8  10     1100.49      810.91    262.05 o 
  -8  -8  10     1406.65     1215.33    295.06 o 
  -6  -8  10     2535.46     2552.39    321.89 o 
  -4  -8  10      966.05      782.02    218.72 o 
  -2  -8  10      766.85      777.89    243.48 o 
   0  -8  10      738.67      755.19    216.65 o 
   2  -8  10     2063.51     2121.15    181.58 o 
   4  -8  10     2420.36     2244.95    169.20 o 
   6  -8  10     2571.99     2053.06    854.24 o 
   8  -8  10      514.72      478.70    831.54 o 
 -27  -7  10       75.31      237.29    592.19 o 
 -25  -7  10      395.90      439.50    552.98 o 
 -23  -7  10      265.12      356.96    456.01 o 
 -21  -7  10      187.63       66.03    536.48 o 
 -19  -7  10     1102.39     1143.11    282.68 o 
 -17  -7  10       24.01       41.27    247.60 o 
 -15  -7  10      355.03      274.43    336.33 o 
 -13  -7  10       98.77      138.25    274.43 o 
 -11  -7  10      876.97      763.45    255.86 o 
  -9  -7  10      665.12      660.28    214.59 o 
  -7  -7  10      212.85      148.56    202.21 o 
  -5  -7  10     1574.92     1322.62    229.03 o 
  -3  -7  10     1734.79     1875.61    214.59 o 
  -1  -7  10      864.60      740.75    179.51 o 
   1  -7  10     1221.54     1260.72    115.55 o 
   3  -7  10     1215.24     1258.66    379.66 o 
   5  -7  10      374.23      295.06    381.72 o 
   7  -7  10       28.66       57.77    614.89 o 
   9  -7  10      510.04      505.53    635.52 o 
  11  -7  10      989.93      932.64    720.12 o 
 -28  -6  10      507.14      264.11    563.30 o 
 -26  -6  10     1145.93     1417.54    534.41 o 
 -24  -6  10      121.06      332.20    470.45 o 
 -22  -6  10      122.61      111.42    559.17 o 
 -20  -6  10      143.34      -84.60    383.79 o 
 -18  -6  10      504.60      728.37    326.01 o 
 -16  -6  10      342.24      284.75    241.41 o 
 -14  -6  10     2266.79     2098.45    272.37 o 
 -12  -6  10     1743.56     1677.52    266.18 o 
 -10  -6  10     2311.69     2170.67    247.60 o 
  -8  -6  10     6541.93     6683.26    422.99 o 
  -6  -6  10     2629.13     2504.93    264.11 o 
  -4  -6  10     3950.90     4184.52    280.62 o 
  -2  -6  10     1209.73     1196.76    146.50 o 
   0  -6  10     2067.75     1908.62    326.01 o 
   2  -6  10      566.59      385.85    305.38 o 
   4  -6  10     1556.14     1419.60    344.58 o 
   6  -6  10     2371.64     2634.93    379.66 o 
   8  -6  10     3490.55     3369.49    453.94 o 
  10  -6  10      643.59      759.32    699.48 o 
  12  -6  10      866.53      466.32    775.83 o 
  14  -6  10       86.93      191.89   1081.21 o 
 -29  -5  10       27.46      -55.71    652.03 o 
 -27  -5  10      122.56      301.25    534.41 o 
 -25  -5  10      139.39      460.13    400.29 o 
 -23  -5  10       37.88     -293.00    509.65 o 
 -21  -5  10      299.67      226.97    278.56 o 
 -19  -5  10     1400.42     1141.05    307.44 o 
 -17  -5  10      137.03       63.96    239.35 o 
 -15  -5  10       72.30       88.73    346.65 o 
 -13  -5  10     1013.15      845.98    274.43 o 
 -11  -5  10     1772.85     1475.31    245.54 o 
  -9  -5  10      318.13      212.53    185.70 o 
  -7  -5  10      182.93      231.10    189.83 o 
  -5  -5  10      468.45      297.13    152.69 o 
  -3  -5  10     1152.76     1035.81    113.49 o 
  -1  -5  10      476.97      340.46    313.63 o 
   1  -5  10      538.46      346.65    305.38 o 
   3  -5  10      633.96      458.07    245.54 o 
   5  -5  10       83.49       39.20    274.43 o 
   7  -5  10       86.64       61.90    303.32 o 
   9  -5  10       62.48      175.39    369.34 o 
  11  -5  10      324.96        0.00    443.63 o 
  13  -5  10       98.82       55.71    794.40 o 
  15  -5  10      414.28      524.10    998.67 o 
 -30  -4  10      200.07      350.77    495.21 o 
 -28  -4  10       69.83      245.54    555.05 o 
 -26  -4  10       53.82      142.37    548.86 o 
 -24  -4  10       60.76     -356.96    546.79 o 
 -22  -4  10     1306.25     1275.16    299.19 o 
 -20  -4  10      296.55      109.36    326.01 o 
 -18  -4  10      734.86      693.29    297.13 o 
 -16  -4  10     1341.77     1696.09    255.86 o 
 -14  -4  10     2426.66     2511.12    404.42 o 
 -12  -4  10       51.13      -10.32    202.21 o 
 -10  -4  10     3491.66     3404.56    280.62 o 
  -8  -4  10       20.42       20.63    150.63 o 
  -6  -4  10     2232.31     2160.35    202.21 o 
  -4  -4  10     3646.12     3730.58    208.40 o 
  -2  -4  10       69.68      165.07    295.06 o 
   0  -4  10     5588.55     6035.37    515.84 o 
   2  -4  10      343.06      266.18    295.06 o 
   4  -4  10     5288.74     4976.85    334.27 o 
   6  -4  10     1104.71     1172.00    276.49 o 
   8  -4  10     2816.01     2814.44    340.46 o 
  10  -4  10     1680.50     1557.85    235.22 o 
  12  -4  10      101.72      241.41    276.49 o 
  14  -4  10      495.86      499.34    930.58 o 
 -29  -3  10        6.68       28.89    542.67 o 
 -27  -3  10      127.60      257.92    387.91 o 
 -25  -3  10      269.65      148.56    404.42 o 
 -23  -3  10      103.46       45.39    288.87 o 
 -21  -3  10        2.29     -198.08    216.65 o 
 -19  -3  10     1485.32     1081.21    313.63 o 
 -17  -3  10      446.22      453.94    247.60 o 
 -15  -3  10      208.62      241.41    152.69 o 
 -13  -3  10     1346.07     1114.22    288.87 o 
 -11  -3  10     1354.52     1196.76    216.65 o 
  -9  -3  10      597.13      540.60    179.51 o 
  -7  -3  10     1459.89     1316.43    175.39 o 
  -5  -3  10      113.93       33.01    379.66 o 
  -3  -3  10      455.95      491.08    404.42 o 
  -1  -3  10       25.16      181.58    321.89 o 
   1  -3  10      573.45      468.39    299.19 o 
   3  -3  10       17.27       80.47    251.73 o 
   5  -3  10      697.80      734.56    307.44 o 
   7  -3  10      200.74      313.63    262.05 o 
   9  -3  10       53.99       70.15    171.26 o 
  11  -3  10      114.43        8.25    222.84 o 
  13  -3  10      200.55       28.89    303.32 o 
  15  -3  10      358.57     -309.51   1058.51 o 
 -30  -2  10      324.69      472.51    594.25 o 
 -28  -2  10     1122.98     1592.92    680.91 o 
 -26  -2  10      688.47      742.81    468.39 o 
 -24  -2  10     1144.09      845.98    489.02 o 
 -22  -2  10      764.49      707.74    336.33 o 
 -20  -2  10      443.35      437.43    299.19 o 
 -18  -2  10     1305.61     1351.51    229.03 o 
 -16  -2  10     5155.73     5562.85    367.28 o 
 -14  -2  10     7104.72     7168.16    394.10 o 
 -12  -2  10     5329.74     5659.83    342.52 o 
 -10  -2  10    17507.87    19049.06    841.86 o 
  -8  -2  10     6638.79     6656.44    711.86 o 
  -6  -2  10      398.66      608.69    303.32 o 
  -4  -2  10     2281.05     2416.21    499.34 o 
  -2  -2  10     4546.73     5016.06    377.60 o 
   0  -2  10    12069.55    12180.09    503.46 o 
   2  -2  10     1429.72     1578.48    280.62 o 
   4  -2  10     8185.86     8482.53    495.21 o 
   6  -2  10     2059.01     1921.00    268.24 o 
   8  -2  10      545.58      594.25    171.26 o 
  10  -2  10     2558.79     2418.27    202.21 o 
  12  -2  10     1195.74     1021.37    295.06 o 
  14  -2  10      141.34       49.52    340.46 o 
  16  -2  10      284.34      470.45   1163.74 o 
 -31  -1  10       26.58     -119.68    586.00 o 
 -29  -1  10      192.46      350.77    385.85 o 
 -27  -1  10      347.02      309.51    666.47 o 
 -25  -1  10      396.77      379.66    509.65 o 
 -23  -1  10      205.41      136.18    251.73 o 
 -21  -1  10      234.41      262.05    231.10 o 
 -19  -1  10     3524.86     3373.61    356.96 o 
 -17  -1  10       78.05        8.25    169.20 o 
 -15  -1  10       75.75       74.28    158.88 o 
 -13  -1  10     2389.97     2313.04    222.84 o 
 -11  -1  10     1554.86     1630.06    214.59 o 
  -9  -1  10      426.74      451.88    167.13 o 
  -7  -1  10     2258.25     1879.73    369.34 o 
  -5  -1  10      421.60      377.60    299.19 o 
  -3  -1  10     1128.00      932.64    470.45 o 
  -1  -1  10      105.89      132.06    187.77 o 
   1  -1  10      511.74      437.43    204.27 o 
   3  -1  10      759.22      870.74    216.65 o 
   5  -1  10      554.21      472.51    189.83 o 
   7  -1  10       91.43      -18.57    187.77 o 
   9  -1  10       93.70       12.38    163.01 o 
  11  -1  10      102.32       66.03    239.35 o 
  13  -1  10      668.89     1031.69    301.25 o 
  15  -1  10      489.43      394.10    555.05 o 
  17  -1  10      506.11      313.63    868.68 o 
 -30   0  10      704.67      967.72    519.97 o 
 -28   0  10      675.85      402.36    513.78 o 
 -26   0  10       42.10      -68.09    367.28 o 
 -24   0  10     1070.22     1186.44    282.68 o 
 -22   0  10     4242.62     3532.49    373.47 o 
 -20   0  10     2330.74     2197.49    303.32 o 
 -18   0  10      172.79      191.89    241.41 o 
 -16   0  10    21095.64    23423.41   1033.75 o 
 -14   0  10    49919.79    51588.45   2170.67 o 
 -12   0  10    18987.27    20662.62    955.34 o 
 -10   0  10     8078.94     8288.57    491.08 o 
  -8   0  10     3879.36     3648.04    272.37 o 
  -6   0  10    10353.57    11012.22    468.39 o 
  -4   0  10    10645.43    10071.32    845.98 o 
  -2   0  10      822.22      858.36    187.77 o 
   0   0  10    17266.02    17495.34    627.27 o 
   2   0  10     2018.03     2242.89    206.34 o 
   4   0  10    12252.50    13209.71    493.15 o 
   6   0  10     1314.78     1190.57    179.51 o 
   8   0  10      494.23      276.49    179.51 o 
  10   0  10     3434.49     3419.01    245.54 o 
  12   0  10     1033.05      829.48    257.92 o 
  14   0  10      144.94      119.68    367.28 o 
  16   0  10      183.68      848.05    769.64 o 
 -31   1  10       26.32      121.74    695.36 o 
 -29   1  10      193.70      245.54    387.91 o 
 -27   1  10      345.75      513.78    410.61 o 
 -25   1  10      409.39      596.31    383.79 o 
 -23   1  10      198.07      284.75    262.05 o 
 -21   1  10      237.16      249.67    336.33 o 
 -19   1  10     3550.21     3443.77    338.39 o 
 -17   1  10       76.22     -193.96    266.18 o 
 -15   1  10       78.31      117.61    175.39 o 
 -13   1  10     2381.19     2533.82    328.08 o 
 -11   1  10     1568.48     1460.87    233.16 o 
  -9   1  10      422.27      495.21    160.94 o 
  -7   1  10     2273.66     2230.51    210.46 o 
  -5   1  10      411.20      509.65    109.36 o 
  -3   1  10     1120.54     1295.80    107.30 o 
  -1   1  10      101.59      140.31     99.04 o 
   1   1  10      510.35      505.53     88.73 o 
   3   1  10      775.13      771.70    119.68 o 
   5   1  10      557.29      546.79    132.06 o 
   7   1  10       95.35      206.34    136.18 o 
   9   1  10       98.21      142.37    154.75 o 
  11   1  10      105.95       96.98    150.63 o 
  13   1  10      673.54      682.98    282.68 o 
  15   1  10      488.30      540.60    569.49 o 
  17   1  10      505.85      361.09    676.79 o 
 -30   2  10      326.96      125.87    538.54 o 
 -28   2  10     1122.64     1037.88    451.88 o 
 -26   2  10      687.19      429.18    433.31 o 
 -24   2  10     1127.55     1246.28    400.29 o 
 -22   2  10      764.30      678.85    332.20 o 
 -20   2  10      445.45      412.67    323.95 o 
 -18   2  10     1329.20     1256.59    229.03 o 
 -16   2  10     5275.49     5635.07    398.23 o 
 -14   2  10     7108.98     6930.87    404.42 o 
 -12   2  10     5359.85     5882.68    332.20 o 
 -10   2  10    17596.58    17792.46    672.66 o 
  -8   2  10     6642.02     6747.23    389.98 o 
  -6   2  10      413.61      608.69    117.61 o 
  -4   2  10     2241.12     2174.79    134.12 o 
  -2   2  10     4570.04     5127.48    350.77 o 
   0   2  10    12073.75    13019.88    594.25 o 
   2   2  10     1395.91     1464.99    288.87 o 
   4   2  10     8380.97     8166.83    515.84 o 
   6   2  10     2014.87     1978.77    305.38 o 
   8   2  10      528.89      586.00    144.44 o 
  10   2  10     2610.23     2756.67    226.97 o 
  12   2  10     1194.54     1097.71    249.67 o 
  14   2  10      146.05      447.75    559.17 o 
  16   2  10      282.48      134.12    693.29 o 
 -29   3  10        7.24     -167.13    548.86 o 
 -27   3  10      127.63       82.53    447.75 o 
 -25   3  10      284.70      402.36    437.43 o 
 -23   3  10      101.42      231.10    404.42 o 
 -21   3  10        2.79      132.06    253.79 o 
 -19   3  10     1505.84     1318.50    305.38 o 
 -17   3  10      441.95      169.20    305.38 o 
 -15   3  10      215.49      233.16    224.91 o 
 -13   3  10     1340.87     1233.90    237.29 o 
 -11   3  10     1351.53     1250.40    210.46 o 
  -9   3  10      589.30      592.19    160.94 o 
  -7   3  10     1475.65     1386.59    160.94 o 
  -5   3  10      113.98       70.15    113.49 o 
  -3   3  10      441.24      503.46    255.86 o 
  -1   3  10       28.01       55.71    297.13 o 
   1   3  10      567.30      425.05    270.30 o 
   3   3  10       20.34       39.20    274.43 o 
   5   3  10      703.92      654.09    317.76 o 
   7   3  10      203.94      204.27    317.76 o 
   9   3  10       58.06       18.57    326.01 o 
  11   3  10      107.53       84.60    301.25 o 
  13   3  10      204.88      385.85    489.02 o 
  15   3  10      361.32      245.54    687.10 o 
 -30   4  10      200.80       86.66    497.27 o 
 -28   4  10       67.16      144.44    449.82 o 
 -26   4  10       54.99      -14.44    484.89 o 
 -24   4  10       60.62      123.80    437.43 o 
 -22   4  10     1323.97     1477.37    468.39 o 
 -20   4  10      298.22      154.75    249.67 o 
 -18   4  10      748.54      612.82    348.71 o 
 -16   4  10     1392.90     1696.09    266.18 o 
 -14   4  10     2463.63     2847.45    317.76 o 
 -12   4  10       35.60      117.61    235.22 o 
 -10   4  10     3607.61     3660.42    290.94 o 
  -8   4  10       14.62      -78.41    175.39 o 
  -6   4  10     2190.38     2123.21    200.15 o 
  -4   4  10     3659.71     3619.16    344.58 o 
  -2   4  10       64.36      129.99    253.79 o 
   0   4  10     5550.76     5403.97    437.43 o 
   2   4  10      355.57      400.29    303.32 o 
   4   4  10     5440.88     5148.11    425.05 o 
   6   4  10     1084.56      978.04    323.95 o 
   8   4  10     2783.16     2859.83    435.37 o 
  10   4  10     1737.14     1910.68    389.98 o 
  12   4  10      102.34      -30.95    641.71 o 
  14   4  10      492.81      460.13   1304.05 o 
 -29   5  10       25.78       76.34    524.10 o 
 -27   5  10      123.13      169.20    486.96 o 
 -25   5  10      132.18      148.56    394.10 o 
 -23   5  10       38.16      103.17    416.80 o 
 -21   5  10      291.07       70.15    402.36 o 
 -19   5  10     1397.66     1394.84    400.29 o 
 -17   5  10      133.85     -101.11    328.08 o 
 -15   5  10       67.17        0.00    321.89 o 
 -13   5  10      999.18      965.66    295.06 o 
 -11   5  10     1779.77     1493.88    303.32 o 
  -9   5  10      325.69      282.68    224.91 o 
  -7   5  10      183.25       92.85    185.70 o 
  -5   5  10      471.95      276.49    270.30 o 
  -3   5  10     1132.80     1172.00    326.01 o 
  -1   5  10      471.44      486.96    301.25 o 
   1   5  10      532.34      375.53    307.44 o 
   3   5  10      626.39      755.19    328.08 o 
   5   5  10       81.41     -150.63    346.65 o 
   7   5  10       86.16      146.50    367.28 o 
   9   5  10       66.56       99.04    348.71 o 
  11   5  10      323.49      348.71    389.98 o 
  13   5  10       96.05      239.35   1231.83 o 
  15   5  10      406.70      290.94    938.83 o 
 -28   6  10      511.05      422.99    581.87 o 
 -26   6  10     1156.65     1149.30    600.44 o 
 -24   6  10      130.70       12.38    375.53 o 
 -22   6  10      131.97      111.42    359.03 o 
 -20   6  10      142.61       57.77    323.95 o 
 -18   6  10      489.10      491.08    387.91 o 
 -16   6  10      362.52      356.96    243.48 o 
 -14   6  10     2389.20     2292.41    381.72 o 
 -12   6  10     1673.55     1774.50    330.14 o 
 -10   6  10     2293.49     2046.87    346.65 o 
  -8   6  10     6604.21     6652.31    466.32 o 
  -6   6  10     2661.40     3024.90    693.29 o 
  -4   6  10     3973.47     4244.36    404.42 o 
  -2   6  10     1194.67     1159.62    326.01 o 
   0   6  10     2076.83     2191.30    377.60 o 
   2   6  10      582.76      365.22    344.58 o 
   4   6  10     1592.32     1786.88    389.98 o 
   6   6  10     2342.94     2585.41    460.13 o 
   8   6  10     3496.79     3235.37    470.45 o 
  10   6  10      661.64      567.43    396.17 o 
  12   6  10      865.09      833.60    728.37 o 
  14   6  10       84.28      132.06   1510.39 o 
 -27   7  10       74.19       33.01    462.20 o 
 -25   7  10      392.63      361.09    456.01 o 
 -23   7  10      267.46      284.75    528.22 o 
 -21   7  10      179.77       10.32    480.77 o 
 -19   7  10     1108.32     1077.08    460.13 o 
 -17   7  10       24.72     -169.20    354.90 o 
 -15   7  10      349.58      305.38    383.79 o 
 -13   7  10       94.34      389.98    352.84 o 
 -11   7  10      895.92      924.39    356.96 o 
  -9   7  10      670.37      666.47    307.44 o 
  -7   7  10      208.28      183.64    639.65 o 
  -5   7  10     1571.89     1541.34    326.01 o 
  -3   7  10     1737.88     1630.06    350.77 o 
  -1   7  10      859.91      792.34    361.09 o 
   1   7  10     1220.59     1159.62    379.66 o 
   3   7  10     1205.54     1518.64    373.47 o 
   5   7  10      368.12      425.05    377.60 o 
   7   7  10       29.24       90.79    398.23 o 
   9   7  10      512.87      499.34    437.43 o 
  11   7  10      992.96     1299.92    583.93 o 
 -24   8  10      135.95      111.42    406.48 o 
 -22   8  10      500.76      872.81    602.50 o 
 -20   8  10      181.89      222.84    526.16 o 
 -18   8  10      387.12      179.51    456.01 o 
 -16   8  10      306.32      425.05    445.69 o 
 -14   8  10     2305.43     2321.29    462.20 o 
 -12   8  10     3151.47     3350.92    478.70 o 
 -10   8  10     1050.06      658.22    369.34 o 
  -8   8  10     1409.64     1157.55    794.40 o 
  -6   8  10     2552.48     2562.71    486.96 o 
  -4   8  10      957.39      588.06    326.01 o 
  -2   8  10      771.99      637.58    323.95 o 
   0   8  10      751.59      668.53    350.77 o 
   2   8  10     2083.38     1753.87    381.72 o 
   4   8  10     2414.40     2440.97    480.77 o 
   6   8  10     2579.05     2748.41    489.02 o 
   8   8  10      525.31      472.51    610.76 o 
  10   8  10       91.23      332.20    649.96 o 
 -23   9  10      333.49      224.91    507.59 o 
 -21   9  10      251.53      371.41    602.50 o 
 -19   9  10      356.65      538.54    590.12 o 
 -17   9  10      268.52       -4.13    532.35 o 
 -15   9  10      224.48      344.58    456.01 o 
 -13   9  10       75.58       18.57    441.56 o 
 -11   9  10      335.60      470.45    420.93 o 
  -9   9  10       25.85        4.13    810.91 o 
  -7   9  10       91.60       68.09    784.08 o 
  -5   9  10      362.25      439.50    429.18 o 
  -3   9  10      531.86      515.84    334.27 o 
  -1   9  10       61.17       88.73    344.58 o 
   1   9  10      959.94      856.30    354.90 o 
   3   9  10      663.05      786.15    400.29 o 
   5   9  10      290.47      191.89    604.57 o 
   7   9  10      200.92      119.68    734.56 o 
   9   9  10      255.55      167.13    833.60 o 
 -20  10  10      945.79      381.72    734.56 o 
 -18  10  10      165.36      -33.01    641.71 o 
 -16  10  10      761.51     1372.14    627.27 o 
 -14  10  10      186.00      326.01    538.54 o 
 -12  10  10     1126.57      932.64    718.05 o 
 -10  10  10      361.40      268.24    934.71 o 
  -8  10  10     2122.68     2302.72    971.85 o 
  -6  10  10     1617.95     1551.66    470.45 o 
  -4  10  10      576.98      563.30    348.71 o 
  -2  10  10       34.29      101.11    375.53 o 
   0  10  10      752.29      775.83    552.98 o 
   2  10  10      153.34      202.21    586.00 o 
   4  10  10      452.12      627.27    637.58 o 
   6  10  10     1301.48     1586.73    866.62 o 
 -17  11  10       12.21     -233.16    662.34 o 
 -15  11  10      228.22       -4.13    645.84 o 
 -13  11  10      100.13     -290.94   1029.62 o 
 -11  11  10      256.45     -125.87   1025.50 o 
  -9  11  10       37.01      453.94   1072.95 o 
  -7  11  10      104.45      517.91   1023.43 o 
  -5  11  10       64.21      330.14    988.36 o 
  -3  11  10      128.13      200.15    588.06 o 
  -1  11  10      180.84      173.32    598.38 o 
   1  11  10      219.48       26.82    647.90 o 
   3  11  10      135.08      -16.51    713.93 o 
 -12  12  10      568.78      542.67   1149.30 o 
 -10  12  10       36.35      -70.15   1072.95 o 
  -8  12  10      676.88      464.26    858.36 o 
  -6  12  10      251.41      373.47   1116.28 o 
  -4  12  10      511.31      222.84   1194.69 o 
  -2  12  10       75.53      280.62   1132.79 o 
 -11 -11  11      552.28      773.76   1054.38 o 
  -9 -11  11      101.90      938.83    868.68 o 
 -14 -10  11       32.61     -132.06    705.67 o 
 -12 -10  11       36.64      -51.58    668.53 o 
 -10 -10  11      318.61      602.50    583.93 o 
  -8 -10  11       34.86      264.11    348.71 o 
  -6 -10  11      294.16      241.41    383.79 o 
  -4 -10  11      181.39      381.72    629.33 o 
  -2 -10  11      139.93       57.77    767.57 o 
   0 -10  11      282.47      -68.09    922.33 o 
 -23  -9  11      930.82      666.47    647.90 o 
 -21  -9  11       79.91       20.63    676.79 o 
 -15  -9  11      111.31      -53.65    375.53 o 
 -13  -9  11     2631.67     2630.80    474.58 o 
 -11  -9  11     5365.01     5141.92    493.15 o 
  -9  -9  11      612.71      274.43    332.20 o 
  -7  -9  11      446.81      519.97    361.09 o 
  -5  -9  11     2762.89     2150.03    412.67 o 
  -3  -9  11     1512.19     1310.24    328.08 o 
  -1  -9  11     1631.63     1609.43    336.33 o 
   1  -9  11     3084.08     2800.00    936.77 o 
 -24  -8  11      318.68      101.11    559.17 o 
 -22  -8  11       31.70     -136.18    652.03 o 
 -20  -8  11      303.37       41.27    435.37 o 
 -18  -8  11      238.36      249.67    394.10 o 
 -16  -8  11      129.40     -214.59    383.79 o 
 -14  -8  11      224.39      245.54    290.94 o 
 -12  -8  11      310.21      507.59    356.96 o 
 -10  -8  11      316.97      282.68    317.76 o 
  -8  -8  11      755.76      734.56    272.37 o 
  -6  -8  11      122.53      257.92    262.05 o 
  -4  -8  11      552.93      458.07    239.35 o 
  -2  -8  11      383.94      511.72    235.22 o 
   0  -8  11      563.50      565.36    121.74 o 
   2  -8  11       25.77       35.08    509.65 o 
   4  -8  11      337.92      332.20    695.36 o 
   6  -8  11     1183.54     1264.85    823.29 o 
 -27  -7  11      209.09      -55.71    757.26 o 
 -25  -7  11       52.92       45.39    654.09 o 
 -23  -7  11      502.97      586.00    493.15 o 
 -21  -7  11      337.31      499.34    577.74 o 
 -19  -7  11     1515.46     1522.77    344.58 o 
 -17  -7  11     1309.07     1035.81    383.79 o 
 -15  -7  11      241.48      303.32    295.06 o 
 -13  -7  11     8645.46     8913.77    552.98 o 
 -11  -7  11     1934.17     1949.89    290.94 o 
  -9  -7  11     7515.70     7308.47    484.89 o 
  -7  -7  11     1865.15     1799.26    253.79 o 
  -5  -7  11     7964.60     7764.47    453.94 o 
  -3  -7  11     6426.47     6066.32    326.01 o 
  -1  -7  11     1240.61     1283.42     84.60 o 
   1  -7  11     4897.47     4665.29    499.34 o 
   3  -7  11     2076.77     1999.41    408.55 o 
   5  -7  11      640.79      559.17    581.87 o 
   7  -7  11      562.40      482.83    687.10 o 
 -28  -6  11      157.82      414.74    458.07 o 
 -26  -6  11      230.62      136.18    460.13 o 
 -24  -6  11      178.83      136.18    561.24 o 
 -22  -6  11        3.40       57.77    437.43 o 
 -20  -6  11      711.50      715.99    383.79 o 
 -18  -6  11      498.10      631.39    280.62 o 
 -16  -6  11      202.66      480.77    326.01 o 
 -14  -6  11      891.94      734.56    305.38 o 
 -12  -6  11      696.50      540.60    251.73 o 
 -10  -6  11     1133.32     1064.70    235.22 o 
  -8  -6  11     2515.55     2504.93    282.68 o 
  -6  -6  11      870.22      858.36    210.46 o 
  -4  -6  11      660.54      445.69    167.13 o 
  -2  -6  11     1323.23     1357.70    348.71 o 
   0  -6  11     1146.26     1093.59    340.46 o 
   2  -6  11      164.75      111.42    293.00 o 
   4  -6  11      322.12      482.83    336.33 o 
   6  -6  11     1542.14     1423.73    513.78 o 
   8  -6  11       28.54       61.90    507.59 o 
  10  -6  11      111.44     -319.82    668.53 o 
  12  -6  11       36.53      299.19    887.25 o 
 -29  -5  11       75.44      447.75    604.57 o 
 -27  -5  11       98.65      202.21    652.03 o 
 -25  -5  11      112.83      224.91    565.36 o 
 -23  -5  11      498.76      191.89    486.96 o 
 -21  -5  11       21.77      264.11    354.90 o 
 -19  -5  11     2929.01     3156.96    359.03 o 
 -17  -5  11     2035.38     1890.05    276.49 o 
 -15  -5  11     2286.77     2275.90    356.96 o 
 -13  -5  11    11328.36    11387.75    738.69 o 
 -11  -5  11      198.93      177.45    268.24 o 
  -9  -5  11     3997.41     3825.49    338.39 o 
  -7  -5  11     1127.13     1112.16    198.08 o 
  -5  -5  11     6330.81     6247.89    340.46 o 
  -3  -5  11     9786.81     9809.27    629.33 o 
  -1  -5  11     2367.35     2523.50    460.13 o 
   1  -5  11     8020.72     8234.92    672.66 o 
   3  -5  11      960.26     1002.80    398.23 o 
   5  -5  11      708.70      685.04    262.05 o 
   7  -5  11      362.79      429.18    363.15 o 
   9  -5  11      142.64       63.96    359.03 o 
  11  -5  11      543.84      586.00    928.52 o 
  13  -5  11      333.24      561.24   1081.21 o 
 -30  -4  11       42.68      367.28    645.84 o 
 -28  -4  11      147.81        6.19    643.77 o 
 -26  -4  11      111.06      220.78    375.53 o 
 -24  -4  11      158.46      216.65    340.46 o 
 -22  -4  11      401.83      284.75    290.94 o 
 -20  -4  11      797.51      676.79    245.54 o 
 -18  -4  11      885.75      641.71    313.63 o 
 -16  -4  11      384.69      290.94    216.65 o 
 -14  -4  11      457.51      497.27    235.22 o 
 -12  -4  11     3523.08     3683.12    344.58 o 
 -10  -4  11     3541.75     3443.77    313.63 o 
  -8  -4  11     2039.61     1819.89    231.10 o 
  -6  -4  11     1369.19     1388.65    177.45 o 
  -4  -4  11      333.51      150.63    489.02 o 
  -2  -4  11      121.08      309.51    344.58 o 
   0  -4  11      747.50      843.92    394.10 o 
   2  -4  11      640.87      676.79    342.52 o 
   4  -4  11      205.12      359.03    309.51 o 
   6  -4  11      167.96      144.44    286.81 o 
   8  -4  11      269.72       76.34    299.19 o 
  10  -4  11      373.71      408.55    431.24 o 
  12  -4  11       91.00     -196.02    511.72 o 
  14  -4  11      238.74      -61.90   1225.64 o 
 -29  -3  11      278.69      303.32    522.03 o 
 -27  -3  11       69.47       57.77    522.03 o 
 -25  -3  11       53.56     -270.30    486.96 o 
 -23  -3  11      144.01     -169.20    361.09 o 
 -21  -3  11     1710.14     1493.88    311.57 o 
 -19  -3  11     1325.16     1254.53    255.86 o 
 -17  -3  11     2706.30     2471.92    309.51 o 
 -15  -3  11     1908.16     1945.76    218.72 o 
 -13  -3  11     9008.08     9602.94    711.86 o 
 -11  -3  11      243.16      218.72    185.70 o 
  -9  -3  11     3113.24     2851.58    255.86 o 
  -7  -3  11     1462.01     1619.75    530.29 o 
  -5  -3  11     1308.62     1103.90    367.28 o 
  -3  -3  11      379.68      389.98    507.59 o 
  -1  -3  11     7405.04     7970.81    536.48 o 
   1  -3  11     5795.05     6456.29    466.32 o 
   3  -3  11     2225.70     1883.86    334.27 o 
   5  -3  11     1594.14     1405.16    328.08 o 
   7  -3  11      840.48      755.19    264.11 o 
   9  -3  11       29.17       61.90    270.30 o 
  11  -3  11      758.49      722.18    282.68 o 
  13  -3  11      660.16      746.94    503.46 o 
  15  -3  11      809.48      623.14   1186.44 o 
 -30  -2  11       92.41      231.10    571.55 o 
 -28  -2  11      408.95      163.01    449.82 o 
 -26  -2  11       28.94       22.70    526.16 o 
 -24  -2  11      889.09      912.01    323.95 o 
 -22  -2  11      898.21      957.40    272.37 o 
 -20  -2  11      135.86      356.96    280.62 o 
 -18  -2  11     1266.12     1157.55    218.72 o 
 -16  -2  11     1874.60     2040.68    249.67 o 
 -14  -2  11      972.99     1025.50    193.96 o 
 -12  -2  11     3999.79     4172.14    297.13 o 
 -10  -2  11     1132.01      643.77    418.86 o 
  -8  -2  11      274.64      117.61    422.99 o 
  -6  -2  11      650.17      507.59    451.88 o 
  -4  -2  11     1175.62      889.31    476.64 o 
  -2  -2  11      530.79      453.94    270.30 o 
   0  -2  11     1373.17     1297.86    255.86 o 
   2  -2  11     1335.06     1310.24    284.75 o 
   4  -2  11      102.14      103.17    243.48 o 
   6  -2  11      854.64      936.77    303.32 o 
   8  -2  11     1044.66     1052.32    245.54 o 
  10  -2  11      900.27      932.64    196.02 o 
  12  -2  11      551.83      276.49    301.25 o 
  14  -2  11      578.27      740.75   1202.95 o 
 -31  -1  11     1192.11     1704.35    542.67 o 
 -29  -1  11      927.87      765.51    503.46 o 
 -27  -1  11      786.91      389.98    571.55 o 
 -25  -1  11      369.72      381.72    458.07 o 
 -23  -1  11      404.97      326.01    262.05 o 
 -21  -1  11     3507.12     3584.08    356.96 o 
 -19  -1  11     3393.78     3726.45    365.22 o 
 -17  -1  11     7514.32     7993.51    468.39 o 
 -15  -1  11     9187.96     9594.68    478.70 o 
 -13  -1  11     2373.60     2088.13    309.51 o 
 -11  -1  11     6580.58     6675.01    396.17 o 
  -9  -1  11     5751.31     5895.06    699.48 o 
  -7  -1  11     2900.79     3553.13    569.49 o 
  -5  -1  11     3598.98     3396.31    594.25 o 
  -3  -1  11      358.29      340.46    482.83 o 
  -1  -1  11     5691.72     5492.70    330.14 o 
   1  -1  11     3017.65     3369.49    297.13 o 
   3  -1  11      448.58      408.55    214.59 o 
   5  -1  11    11728.83    11773.61    621.08 o 
   7  -1  11      335.24      334.27    193.96 o 
   9  -1  11      320.78      282.68    193.96 o 
  11  -1  11      583.60      565.36    259.98 o 
  13  -1  11      205.72      173.32    503.46 o 
  15  -1  11      505.71      270.30   1260.72 o 
 -30   0  11      366.02      682.98    519.97 o 
 -28   0  11      698.82      435.37    449.82 o 
 -26   0  11      104.37      -72.22    385.85 o 
 -24   0  11      685.73      387.91    486.96 o 
 -22   0  11       36.50       47.46    266.18 o 
 -20   0  11       86.62      160.94    363.15 o 
 -18   0  11     2659.26     2921.74    410.61 o 
 -16   0  11     2183.83     2191.30    288.87 o 
 -14   0  11     4160.15     4609.57    406.48 o 
 -12   0  11     1059.09      850.11    171.26 o 
 -10   0  11       79.28      -22.70    171.26 o 
  -8   0  11      302.70      385.85    152.69 o 
  -6   0  11      713.82      323.95    445.69 o 
  -4   0  11     1795.81     1718.79    573.62 o 
  -2   0  11     1103.90     1085.33    189.83 o 
   0   0  11       37.54      -22.70    165.07 o 
   2   0  11      654.01      734.56    154.75 o 
   4   0  11      535.52      548.86    165.07 o 
   6   0  11      998.65      996.61    185.70 o 
   8   0  11     2368.82     2383.20    247.60 o 
  10   0  11     1980.35     2125.27    226.97 o 
  12   0  11     1546.36     1597.05    301.25 o 
  14   0  11      644.09     1011.05    575.68 o 
 -31   1  11     1198.47     1469.12    503.46 o 
 -29   1  11      913.58      794.40    519.97 o 
 -27   1  11      776.42      623.14    429.18 o 
 -25   1  11      364.29      435.37    286.81 o 
 -23   1  11      394.05      208.40    344.58 o 
 -21   1  11     3475.59     3674.87    398.23 o 
 -19   1  11     3390.14     3604.71    369.34 o 
 -17   1  11     7572.12     7787.17    600.44 o 
 -15   1  11     9266.97     9908.32    637.58 o 
 -13   1  11     2312.35     2147.97    288.87 o 
 -11   1  11     6476.39     6520.26    443.63 o 
  -9   1  11     5670.25     6454.23    408.55 o 
  -7   1  11     2897.66     3018.71    222.84 o 
  -5   1  11     3530.36     4050.40    226.97 o 
  -3   1  11      344.59      326.01     76.34 o 
  -1   1  11     5730.33     5525.71    237.29 o 
   1   1  11     3050.49     3057.92    171.26 o 
   3   1  11      428.18      425.05    107.30 o 
   5   1  11    11691.33    12574.19    466.32 o 
   7   1  11      330.18      278.56    152.69 o 
   9   1  11      328.75      336.33    177.45 o 
  11   1  11      576.36      462.20    288.87 o 
  13   1  11      199.85      185.70    569.49 o 
  15   1  11      500.04      400.29    600.44 o 
 -30   2  11       95.32      222.84    437.43 o 
 -28   2  11      410.44      491.08    373.47 o 
 -26   2  11       27.89     -429.18    429.18 o 
 -24   2  11      888.62     1341.19    398.23 o 
 -22   2  11      893.82     1046.13    336.33 o 
 -20   2  11      135.81      216.65    323.95 o 
 -18   2  11     1242.40     1225.64    249.67 o 
 -16   2  11     1885.27     2183.05    301.25 o 
 -14   2  11      968.85     1128.66    251.73 o 
 -12   2  11     4014.24     4186.58    321.89 o 
 -10   2  11     1130.21     1021.37    208.40 o 
  -8   2  11      265.03      290.94    167.13 o 
  -6   2  11      636.23      625.20    125.87 o 
  -4   2  11     1163.96     1062.64     99.04 o 
  -2   2  11      536.90      460.13    239.35 o 
   0   2  11     1365.33     1481.50    315.70 o 
   2   2  11     1345.41     1526.90    309.51 o 
   4   2  11       99.57      -18.57    284.75 o 
   6   2  11      879.63      893.44    299.19 o 
   8   2  11     1065.51     1151.36    323.95 o 
  10   2  11      901.05     1330.88    375.53 o 
  12   2  11      555.07      280.62   1085.33 o 
  14   2  11      579.22      796.46    654.09 o 
 -29   3  11      280.70      410.61    522.03 o 
 -27   3  11       66.20      189.83    342.52 o 
 -25   3  11       52.72       66.03    420.93 o 
 -23   3  11      143.86      109.36    288.87 o 
 -21   3  11     1730.50     1840.53    367.28 o 
 -19   3  11     1315.85     1407.22    315.70 o 
 -17   3  11     2676.67     2573.03    280.62 o 
 -15   3  11     1876.73     1564.04    262.05 o 
 -13   3  11     8875.51     9460.56    489.02 o 
 -11   3  11      238.27      119.68    222.84 o 
  -9   3  11     3166.87     3394.25    270.30 o 
  -7   3  11     1443.53     1636.25    173.32 o 
  -5   3  11     1257.66     1291.67    144.44 o 
  -3   3  11      363.04      437.43    231.10 o 
  -1   3  11     7555.81     7880.02    484.89 o 
   1   3  11     5758.22     6282.97    466.32 o 
   3   3  11     2174.17     2236.70    361.09 o 
   5   3  11     1562.26     1359.76    346.65 o 
   7   3  11      823.02      718.05    365.22 o 
   9   3  11       32.19     -107.30    365.22 o 
  11   3  11      749.74      660.28   1101.84 o 
  13   3  11      653.19      507.59   1186.44 o 
  15   3  11      800.01      740.75   1407.22 o 
 -30   4  11       45.10       90.79    499.34 o 
 -28   4  11      151.37      -76.34    530.29 o 
 -26   4  11      108.73      185.70    524.10 o 
 -24   4  11      162.98      160.94    429.18 o 
 -22   4  11      406.52      439.50    373.47 o 
 -20   4  11      803.15      782.02    280.62 o 
 -18   4  11      880.96      872.81    381.72 o 
 -16   4  11      386.59      472.51    326.01 o 
 -14   4  11      464.03      505.53    239.35 o 
 -12   4  11     3536.44     3604.71    309.51 o 
 -10   4  11     3530.62     3429.33    297.13 o 
  -8   4  11     2026.46     1842.59    274.43 o 
  -6   4  11     1379.17     1411.35    193.96 o 
  -4   4  11      328.14      317.76    274.43 o 
  -2   4  11      115.26      154.75    284.75 o 
   0   4  11      737.22      759.32    307.44 o 
   2   4  11      645.64      625.20    342.52 o 
   4   4  11      200.13      305.38    348.71 o 
   6   4  11      169.99       61.90    313.63 o 
   8   4  11      279.65      241.41    377.60 o 
  10   4  11      376.18      356.96    414.74 o 
  12   4  11       95.15      218.72   1205.01 o 
  14   4  11      245.78     -142.37    961.53 o 
 -29   5  11       78.56       61.90    569.49 o 
 -27   5  11       93.45      -82.53    484.89 o 
 -25   5  11      114.51       49.52    336.33 o 
 -23   5  11      481.03      321.89    460.13 o 
 -21   5  11       18.20     -132.06    387.91 o 
 -19   5  11     2883.69     3460.28    453.94 o 
 -17   5  11     2091.10     2009.72    375.53 o 
 -15   5  11     2385.67     2362.56    354.90 o 
 -13   5  11    11332.18    11484.73    581.87 o 
 -11   5  11      182.68      169.20    282.68 o 
  -9   5  11     4031.75     4244.36    334.27 o 
  -7   5  11     1132.11     1105.97    237.29 o 
  -5   5  11     6202.47     6235.51    441.56 o 
  -3   5  11     9748.45     9605.00    600.44 o 
  -1   5  11     2403.96     2436.84    350.77 o 
   1   5  11     8029.95     8164.77    565.36 o 
   3   5  11      987.41     1089.46    365.22 o 
   5   5  11      757.03      703.61    381.72 o 
   7   5  11      349.63      173.32    431.24 o 
   9   5  11      136.93       -2.06    377.60 o 
  11   5  11      541.93      751.07   1260.72 o 
  13   5  11      336.12      412.67    951.21 o 
 -28   6  11      163.06      167.13    559.17 o 
 -26   6  11      232.17       43.33    542.67 o 
 -24   6  11      186.32      356.96    489.02 o 
 -22   6  11        3.10       88.73    431.24 o 
 -20   6  11      722.30      691.23    412.67 o 
 -18   6  11      501.84      356.96    363.15 o 
 -16   6  11      197.47       94.92    385.85 o 
 -14   6  11      903.30     1046.13    352.84 o 
 -12   6  11      700.34      680.91    326.01 o 
 -10   6  11     1132.33     1017.24    346.65 o 
  -8   6  11     2518.36     2443.03    323.95 o 
  -6   6  11      886.53      835.67    402.36 o 
  -4   6  11      671.04      571.55    330.14 o 
  -2   6  11     1327.01     1446.42    367.28 o 
   0   6  11     1143.38     1176.12    321.89 o 
   2   6  11      162.08       86.66    381.72 o 
   4   6  11      324.61      280.62    383.79 o 
   6   6  11     1536.51     1811.64    437.43 o 
   8   6  11       30.72      101.11    416.80 o 
  10   6  11      107.50      196.02    460.13 o 
  12   6  11       41.30      -63.96   1291.67 o 
 -27   7  11      214.95      241.41    536.48 o 
 -25   7  11       53.46      -16.51    561.24 o 
 -23   7  11      508.38      914.07    550.92 o 
 -21   7  11      351.08      705.67    499.34 o 
 -19   7  11     1527.85     1700.22    497.27 o 
 -17   7  11     1324.77     1219.45    369.34 o 
 -15   7  11      252.87      -28.89    389.98 o 
 -13   7  11     8639.54     8730.13    656.15 o 
 -11   7  11     1934.36     2088.13    396.17 o 
  -9   7  11     7539.03     7426.08    540.60 o 
  -7   7  11     1875.75     1902.43    389.98 o 
  -5   7  11     7970.73     8303.01    577.74 o 
  -3   7  11     6506.58     5926.01    499.34 o 
  -1   7  11     1236.51     1176.12    375.53 o 
   1   7  11     4896.59     4430.06    513.78 o 
   3   7  11     2094.56     2063.37    433.31 o 
   5   7  11      658.04      707.74    396.17 o 
   7   7  11      573.81      711.86    491.08 o 
   9   7  11      391.42      144.44    526.16 o 
  11   7  11      447.79      392.04   1023.43 o 
 -24   8  11      326.90      169.20    606.63 o 
 -22   8  11       29.76     -193.96    540.60 o 
 -20   8  11      302.32       94.92    596.31 o 
 -18   8  11      237.06       16.51    441.56 o 
 -16   8  11      136.55      165.07    425.05 o 
 -14   8  11      226.09      229.03    447.75 o 
 -12   8  11      317.72      453.94    408.55 o 
 -10   8  11      313.99       78.41    352.84 o 
  -8   8  11      762.08      262.05    763.45 o 
  -6   8  11      123.75      323.95    476.64 o 
  -4   8  11      560.32      392.04    408.55 o 
  -2   8  11      393.93      462.20    408.55 o 
   0   8  11      566.72      501.40    392.04 o 
   2   8  11       23.98     -206.34    420.93 o 
   4   8  11      343.19      592.19    422.99 o 
   6   8  11     1192.36      984.23    524.10 o 
   8   8  11       13.22       92.85    746.94 o 
 -23   9  11      932.05     1186.44    676.79 o 
 -21   9  11       77.92     -303.32    621.08 o 
 -19   9  11      242.74      140.31    528.22 o 
 -17   9  11      444.19      435.37    538.54 o 
 -15   9  11      126.09       72.22    532.35 o 
 -13   9  11     2599.02     3018.71    604.57 o 
 -11   9  11     5350.87     5096.53    550.92 o 
  -9   9  11      612.64      445.69    680.91 o 
  -7   9  11      441.41      400.29    456.01 o 
  -5   9  11     2777.55     2356.37    571.55 o 
  -3   9  11     1522.22     1504.20    396.17 o 
  -1   9  11     1636.02     1425.79    449.82 o 
   1   9  11     3142.86     3026.97    468.39 o 
   3   9  11      439.10      637.58    604.57 o 
   5   9  11      443.66      441.56    573.62 o 
   7   9  11      240.15      352.84    672.66 o 
 -20  10  11      503.23      105.23    709.80 o 
 -18  10  11       39.13     -129.99    606.63 o 
 -16  10  11       16.97      140.31    505.53 o 
 -14  10  11       31.93     -109.36    422.99 o 
 -12  10  11       36.78       99.04    936.77 o 
 -10  10  11      317.50      350.77    707.74 o 
  -8  10  11       36.64        4.13    420.93 o 
  -6  10  11      293.86      392.04    453.94 o 
  -4  10  11      182.99      165.07    379.66 o 
  -2  10  11      135.06      187.77    561.24 o 
   0  10  11      286.79      406.48    670.60 o 
   2  10  11       64.11      152.69    765.51 o 
   4  10  11      145.53      268.24    680.91 o 
 -17  11  11      441.50      592.19    703.61 o 
 -15  11  11      832.25      664.41   1110.09 o 
 -13  11  11      729.91      740.75    963.60 o 
 -11  11  11      552.26     -140.31   1112.16 o 
  -9  11  11      102.07      367.28    945.02 o 
  -7  11  11      267.66      212.53    928.52 o 
  -5  11  11     1143.88     1027.56    749.00 o 
  -3  11  11      324.04      187.77    538.54 o 
  -1  11  11      116.52      229.03    600.44 o 
   1  11  11      368.08       96.98    751.07 o 
 -14 -10  12      835.86      916.14    734.56 o 
 -12 -10  12      320.53      565.36    858.36 o 
 -10 -10  12      253.96      119.68    571.55 o 
  -8 -10  12     1620.60     1537.21    425.05 o 
  -6 -10  12     1433.26     1196.76    819.16 o 
  -4 -10  12     2248.73     2117.02    812.97 o 
  -2 -10  12      623.48      420.93   1027.56 o 
 -23  -9  12       21.99     -140.31    841.86 o 
 -21  -9  12      104.57      340.46    734.56 o 
 -17  -9  12       47.53      340.46    724.24 o 
 -15  -9  12      605.32      231.10    371.41 o 
 -13  -9  12      130.31      181.58    340.46 o 
 -11  -9  12      170.63      286.81    319.82 o 
  -9  -9  12      148.54       86.66    334.27 o 
  -7  -9  12      272.40      330.14    311.57 o 
  -5  -9  12      320.15      356.96    313.63 o 
  -3  -9  12      117.19      175.39    740.75 o 
  -1  -9  12        9.88     -282.68    810.91 o 
 -24  -8  12      802.92      577.74    561.24 o 
 -22  -8  12      337.98       84.60    668.53 o 
 -20  -8  12      189.02     -129.99    336.33 o 
 -18  -8  12     3050.19     3414.88    530.29 o 
 -16  -8  12     2682.51     2843.33    420.93 o 
 -14  -8  12      457.21      255.86    323.95 o 
 -12  -8  12      650.47      515.84    336.33 o 
 -10  -8  12     4577.85     4401.17    445.69 o 
  -8  -8  12     3640.81     3555.19    398.23 o 
  -6  -8  12      727.21      730.43    301.25 o 
  -4  -8  12     2528.70     3101.25    336.33 o 
  -2  -8  12      272.34      239.35    154.75 o 
   0  -8  12      517.42      344.58    526.16 o 
   2  -8  12      475.61      462.20    728.37 o 
   4  -8  12       26.73      206.34    682.98 o 
 -27  -7  12      280.79     -206.34    790.27 o 
 -25  -7  12      195.10     -367.28    645.84 o 
 -23  -7  12      140.97     -185.70    464.26 o 
 -21  -7  12      247.95      171.26    470.45 o 
 -19  -7  12       78.97      189.83    381.72 o 
 -17  -7  12      260.22      220.78    379.66 o 
 -15  -7  12     1084.90     1491.82    402.36 o 
 -13  -7  12      767.64      548.86    303.32 o 
 -11  -7  12      586.12      425.05    297.13 o 
  -9  -7  12      511.01      443.63    286.81 o 
  -7  -7  12      213.29      307.44    231.10 o 
  -5  -7  12     1321.36     1436.11    210.46 o 
  -3  -7  12       93.15       96.98    111.42 o 
  -1  -7  12      802.02     1035.81    394.10 o 
   1  -7  12      280.26      427.12    422.99 o 
   3  -7  12      205.58      544.73    779.95 o 
   5  -7  12       44.27     -286.81    777.89 o 
 -28  -6  12      123.17      -10.32    825.35 o 
 -26  -6  12      297.27      -39.20    682.98 o 
 -24  -6  12      863.08      806.78    660.28 o 
 -22  -6  12     1374.22     1310.24    458.07 o 
 -20  -6  12     4919.63     4700.36    524.10 o 
 -18  -6  12     2808.07     2564.77    437.43 o 
 -16  -6  12     2326.26     2042.74    375.53 o 
 -14  -6  12      908.39      883.12    307.44 o 
 -12  -6  12      456.84       57.77    270.30 o 
 -10  -6  12     4473.52     4547.67    406.48 o 
  -8  -6  12     2364.51     2156.22    288.87 o 
  -6  -6  12     5341.85     5115.10    359.03 o 
  -4  -6  12    15200.69    15933.36    973.91 o 
  -2  -6  12     1669.20     1677.52    468.39 o 
   0  -6  12     1488.47     1413.41    387.91 o 
   2  -6  12      221.74      286.81    373.47 o 
   4  -6  12      450.48      373.47    478.70 o 
   6  -6  12      478.51      534.41    629.33 o 
  10  -6  12     1229.64     1271.04    792.34 o 
 -29  -5  12      181.41       99.04    817.10 o 
 -27  -5  12      625.27      984.23    627.27 o 
 -25  -5  12      328.44      -30.95    565.36 o 
 -23  -5  12      812.62      963.60    583.93 o 
 -21  -5  12      410.59      408.55    299.19 o 
 -19  -5  12      128.25      198.08    237.29 o 
 -17  -5  12     1226.21     1167.87    274.43 o 
 -15  -5  12     1545.97     1483.57    315.70 o 
 -13  -5  12       59.52       39.20    231.10 o 
 -11  -5  12     1582.50     1442.30    274.43 o 
  -9  -5  12     1349.31     1017.24    239.35 o 
  -7  -5  12     1928.96     1735.30    218.72 o 
  -5  -5  12     1255.66     1821.96    608.69 o 
  -3  -5  12      916.09     1161.68    418.86 o 
  -1  -5  12      560.34      845.98    445.69 o 
   1  -5  12      172.86       66.03    427.12 o 
   3  -5  12      475.12      354.90    348.71 o 
   5  -5  12       93.51       96.98    396.17 o 
   7  -5  12      307.58      286.81    346.65 o 
   9  -5  12      197.58     -132.06    536.48 o 
  11  -5  12      102.18      111.42    885.19 o 
 -30  -4  12       47.90      158.88    827.41 o 
 -28  -4  12      672.94     1172.00    713.93 o 
 -26  -4  12      589.18      573.62    596.31 o 
 -24  -4  12     1506.73     1512.45    557.11 o 
 -22  -4  12     1206.85     1260.72    365.22 o 
 -20  -4  12     3061.72     2907.29    381.72 o 
 -18  -4  12     3762.55     3421.07    361.09 o 
 -16  -4  12     2442.67     2354.31    311.57 o 
 -14  -4  12     2426.92     2383.20    336.33 o 
 -12  -4  12      196.29      173.32    233.16 o 
 -10  -4  12     8977.52     9130.42    565.36 o 
  -8  -4  12     5878.23     6027.11    377.60 o 
  -6  -4  12      719.32      724.24    497.27 o 
  -4  -4  12     3243.11     2998.08    682.98 o 
  -2  -4  12     1498.08     1469.12    404.42 o 
   0  -4  12     2708.48     1982.90    437.43 o 
   2  -4  12      816.66      635.52    394.10 o 
   4  -4  12     2964.83     2936.18    410.61 o 
   6  -4  12       58.57      127.93    286.81 o 
   8  -4  12     1497.24     1306.11    354.90 o 
  10  -4  12     1713.66     1611.49    590.12 o 
  12  -4  12       10.41      -74.28   1110.09 o 
 -29  -3  12      538.84      -41.27    734.56 o 
 -27  -3  12      584.51      738.69    437.43 o 
 -25  -3  12      975.93      909.95    532.35 o 
 -23  -3  12     1447.89     1132.79    328.08 o 
 -21  -3  12      435.49      410.61    315.70 o 
 -19  -3  12        9.50       24.76    212.53 o 
 -17  -3  12     1442.06     1355.64    249.67 o 
 -15  -3  12     1244.42     1130.73    284.75 o 
 -13  -3  12      168.08      177.45    229.03 o 
 -11  -3  12     3807.22     3745.02    342.52 o 
  -9  -3  12     2458.72     2738.10    561.24 o 
  -7  -3  12     3328.08     3247.75    660.28 o 
  -5  -3  12      280.00       33.01    548.86 o 
  -3  -3  12     1734.77     1541.34    350.77 o 
  -1  -3  12      611.27      540.60    373.47 o 
   1  -3  12      388.59      472.51    332.20 o 
   3  -3  12     2074.97     1817.83    340.46 o 
   5  -3  12      146.18       99.04    301.25 o 
   7  -3  12      740.39      858.36    295.06 o 
   9  -3  12      115.71      171.26    406.48 o 
  11  -3  12      249.16      771.70    449.82 o 
  13  -3  12       42.11     -196.02   1169.93 o 
 -30  -2  12      491.52      912.01    596.31 o 
 -28  -2  12       14.91      148.56    586.00 o 
 -26  -2  12       75.28       18.57    456.01 o 
 -24  -2  12     2172.31     1854.97    579.81 o 
 -22  -2  12     5368.83     5796.01    464.26 o 
 -20  -2  12     2589.55     2492.55    315.70 o 
 -18  -2  12     3947.72     3943.11    346.65 o 
 -16  -2  12     1064.17      955.34    245.54 o 
 -14  -2  12       25.52       -8.25    187.77 o 
 -12  -2  12      485.19      672.66    226.97 o 
 -10  -2  12     1836.75     2172.73    557.11 o 
  -8  -2  12      306.62       61.90    478.70 o 
  -6  -2  12     2109.65     2265.58    602.50 o 
  -4  -2  12    10255.88    10395.27   1085.33 o 
  -2  -2  12    10046.69    10287.98    616.95 o 
   0  -2  12     2661.14     2659.69    311.57 o 
   2  -2  12     2696.93     2886.66    330.14 o 
   4  -2  12     4120.34     3870.89    389.98 o 
   6  -2  12       56.66       68.09    315.70 o 
   8  -2  12      457.47      408.55    264.11 o 
  10  -2  12     1090.33      528.22    381.72 o 
  12  -2  12      226.19      150.63   1165.81 o 
  14  -2  12     1252.04     1522.77   1277.23 o 
 -31  -1  12        0.83     -127.93    439.50 o 
 -29  -1  12      386.05      577.74    412.67 o 
 -27  -1  12      245.60      286.81    389.98 o 
 -25  -1  12      854.00      887.25    381.72 o 
 -23  -1  12     1338.24     1186.44    321.89 o 
 -21  -1  12     1240.46     1675.46    371.41 o 
 -19  -1  12      830.81      845.98    278.56 o 
 -17  -1  12     2778.58     2884.59    404.42 o 
 -15  -1  12      738.27      732.50    313.63 o 
 -13  -1  12      438.55      608.69    268.24 o 
 -11  -1  12     1768.88     1568.16    229.03 o 
  -9  -1  12     1107.06      736.62    495.21 o 
  -7  -1  12     2452.59     1890.05    588.06 o 
  -5  -1  12      314.51      243.48    608.69 o 
  -3  -1  12      895.47      870.74    268.24 o 
  -1  -1  12     1799.19     2011.79    288.87 o 
   1  -1  12     2828.38     2845.39    284.75 o 
   3  -1  12     2327.48     2484.30    276.49 o 
   5  -1  12      353.11      189.83    183.64 o 
   7  -1  12     1217.26     1136.92    241.41 o 
   9  -1  12      491.31      402.36    235.22 o 
  11  -1  12      321.35      280.62    980.10 o 
  13  -1  12      153.30     -352.84    899.63 o 
 -30   0  12      204.65      354.90    528.22 o 
 -28   0  12      381.59      396.17    369.34 o 
 -26   0  12      291.32      251.73    412.67 o 
 -24   0  12      418.05      371.41    489.02 o 
 -22   0  12       60.04       59.84    396.17 o 
 -20   0  12     1888.67     1667.21    431.24 o 
 -18   0  12     2822.68     2750.48    435.37 o 
 -16   0  12     4573.13     4428.00    460.13 o 
 -14   0  12        5.70       59.84    243.48 o 
 -12   0  12     2930.34     3260.13    338.39 o 
 -10   0  12       27.22       30.95    171.26 o 
  -8   0  12     3683.78     3745.02    274.43 o 
  -6   0  12       26.60       20.63    476.64 o 
  -4   0  12     5736.00     5243.03    687.10 o 
  -2   0  12      211.17      173.32    177.45 o 
   0   0  12     7682.61     8030.65    389.98 o 
   2   0  12     1191.40     1174.06    175.39 o 
   4   0  12       48.61      -43.33    158.88 o 
   6   0  12       96.92       70.15    185.70 o 
   8   0  12     1673.08     1613.56    253.79 o 
  10   0  12     1627.30     1811.64    332.20 o 
  12   0  12        6.53     -274.43   1083.27 o 
  14   0  12     1065.53     1440.23   1427.85 o 
 -31   1  12        0.66     -226.97    530.29 o 
 -29   1  12      379.93      616.95    557.11 o 
 -27   1  12      237.45      305.38    451.88 o 
 -25   1  12      854.54      889.31    416.80 o 
 -23   1  12     1326.77     1345.32    383.79 o 
 -21   1  12     1231.24      971.85    272.37 o 
 -19   1  12      824.68      744.88    332.20 o 
 -17   1  12     2781.44     2876.34    400.29 o 
 -15   1  12      744.22      606.63    288.87 o 
 -13   1  12      434.87      443.63    231.10 o 
 -11   1  12     1778.88     1535.15    249.67 o 
  -9   1  12     1090.01      916.14    175.39 o 
  -7   1  12     2447.39     2830.95    224.91 o 
  -5   1  12      309.30      286.81    113.49 o 
  -3   1  12      901.32      831.54     88.73 o 
  -1   1  12     1790.95     1780.69    152.69 o 
   1   1  12     2849.16     2936.18    167.13 o 
   3   1  12     2318.96     2443.03    171.26 o 
   5   1  12      354.53      334.27    129.99 o 
   7   1  12     1212.54     1273.10    177.45 o 
   9   1  12      489.58      453.94    185.70 o 
  11   1  12      316.85      804.72   1469.12 o 
  13   1  12      152.99       82.53   1229.77 o 
 -30   2  12      491.14      643.77    451.88 o 
 -28   2  12       16.09       80.47    383.79 o 
 -26   2  12       70.95      206.34    354.90 o 
 -24   2  12     2118.34     2387.32    359.03 o 
 -22   2  12     5299.74     5635.07    528.22 o 
 -20   2  12     2591.88     2552.39    373.47 o 
 -18   2  12     3832.65     3864.70    352.84 o 
 -16   2  12     1017.77     1250.40    249.67 o 
 -14   2  12       24.01       22.70    167.13 o 
 -12   2  12      491.09      398.23    208.40 o 
 -10   2  12     1830.27     2065.44    210.46 o 
  -8   2  12      284.75      191.89    150.63 o 
  -6   2  12     2174.00     2424.46    187.77 o 
  -4   2  12    10269.05    10492.25    276.49 o 
  -2   2  12     9957.29     9984.66    594.25 o 
   0   2  12     2668.82     2554.46    367.28 o 
   2   2  12     2637.63     2653.50    350.77 o 
   4   2  12     4146.69     3953.42    420.93 o 
   6   2  12       57.88      -76.34    356.96 o 
   8   2  12      457.79      301.25    406.48 o 
  10   2  12     1122.91     1238.02   1087.40 o 
  12   2  12      219.31      482.83   1174.06 o 
  14   2  12     1230.81     1254.53   1050.26 o 
 -29   3  12      531.23      526.16    548.86 o 
 -27   3  12      576.61      810.91    418.86 o 
 -25   3  12      975.42     1066.76    408.55 o 
 -23   3  12     1443.83     1483.57    290.94 o 
 -21   3  12      429.78      495.21    350.77 o 
 -19   3  12        8.13      -57.77    311.57 o 
 -17   3  12     1450.76     1557.85    330.14 o 
 -15   3  12     1244.66     1357.70    264.11 o 
 -13   3  12      165.98      169.20    212.53 o 
 -11   3  12     3839.36     3693.44    284.75 o 
  -9   3  12     2457.12     2271.77    241.41 o 
  -7   3  12     3316.28     3183.78    206.34 o 
  -5   3  12      272.12      290.94     99.04 o 
  -3   3  12     1733.63     1368.02    297.13 o 
  -1   3  12      607.60      414.74    313.63 o 
   1   3  12      405.74      511.72    313.63 o 
   3   3  12     2089.52     2042.74    361.09 o 
   5   3  12      149.51      249.67    367.28 o 
   7   3  12      735.38      674.72    379.66 o 
   9   3  12      112.18       90.79    425.05 o 
  11   3  12      244.62      297.13    841.86 o 
  13   3  12       42.67      703.61   1462.93 o 
 -30   4  12       48.79       47.46    548.86 o 
 -28   4  12      670.95      899.63    507.59 o 
 -26   4  12      572.66      363.15    466.32 o 
 -24   4  12     1461.84     1320.56    468.39 o 
 -22   4  12     1186.23     1398.97    425.05 o 
 -20   4  12     3044.50     3146.64    400.29 o 
 -18   4  12     3750.98     3612.97    449.82 o 
 -16   4  12     2505.32     2894.91    346.65 o 
 -14   4  12     2447.78     2632.86    284.75 o 
 -12   4  12      199.51      305.38    220.78 o 
 -10   4  12     8912.11     8994.24    495.21 o 
  -8   4  12     5929.36     6070.44    332.20 o 
  -6   4  12      713.69      656.15    148.56 o 
  -4   4  12     3215.08     3371.55    396.17 o 
  -2   4  12     1515.34     1343.26    336.33 o 
   0   4  12     2777.52     2783.49    412.67 o 
   2   4  12      794.03      734.56    344.58 o 
   4   4  12     2991.15     2932.05    447.75 o 
   6   4  12       59.62      109.36    373.47 o 
   8   4  12     1468.07     1549.59    400.29 o 
  10   4  12     1703.57     1658.95   1283.42 o 
  12   4  12        7.77     -414.74    825.35 o 
 -29   5  12      181.30      214.59    631.39 o 
 -27   5  12      621.78      495.21    503.46 o 
 -25   5  12      325.11      140.31    470.45 o 
 -23   5  12      820.43      796.46    439.50 o 
 -21   5  12      421.82      462.20    398.23 o 
 -19   5  12      125.68      -66.03    348.71 o 
 -17   5  12     1242.77     1258.66    373.47 o 
 -15   5  12     1565.60     1390.71    361.09 o 
 -13   5  12       60.61      115.55    268.24 o 
 -11   5  12     1595.73     1760.06    288.87 o 
  -9   5  12     1356.28     1312.31    274.43 o 
  -7   5  12     1943.70     1834.34    245.54 o 
  -5   5  12     1258.21     1256.59    373.47 o 
  -3   5  12      919.61      833.60    336.33 o 
  -1   5  12      572.88      699.48    317.76 o 
   1   5  12      175.88      -59.84    342.52 o 
   3   5  12      487.77      625.20    412.67 o 
   5   5  12       94.54      165.07    373.47 o 
   7   5  12      318.54      204.27    427.12 o 
   9   5  12      203.93      158.88    474.58 o 
  11   5  12      104.53     -210.46    955.34 o 
 -28   6  12      120.37       66.03    546.79 o 
 -26   6  12      294.04      241.41    509.65 o 
 -24   6  12      859.10      907.88    501.40 o 
 -22   6  12     1374.62     1594.99    563.30 o 
 -20   6  12     4923.74     4184.52    519.97 o 
 -18   6  12     2887.39     3375.68    456.01 o 
 -16   6  12     2384.91     2418.27    392.04 o 
 -14   6  12      919.79      833.60    340.46 o 
 -12   6  12      464.62      517.91    290.94 o 
 -10   6  12     4423.36     4221.66    445.69 o 
  -8   6  12     2337.21     2352.24    270.30 o 
  -6   6  12     5332.24     5352.39    569.49 o 
  -4   6  12    15291.14    15768.29    831.54 o 
  -2   6  12     1751.31     1535.15    410.61 o 
   0   6  12     1552.81     1454.68    402.36 o 
   2   6  12      213.31      204.27    375.53 o 
   4   6  12      455.95      614.89    437.43 o 
   6   6  12      465.05      604.57    458.07 o 
   8   6  12      610.73      453.94    513.78 o 
  10   6  12     1209.71     1830.21   1250.40 o 
 -27   7  12      281.95      765.51    757.26 o 
 -25   7  12      194.36      262.05    583.93 o 
 -23   7  12      144.00       90.79    456.01 o 
 -21   7  12      256.69       86.66    491.08 o 
 -19   7  12       78.89      251.73    447.75 o 
 -17   7  12      267.35       74.28    420.93 o 
 -15   7  12     1106.32     1351.51    365.22 o 
 -13   7  12      770.34      767.57    387.91 o 
 -11   7  12      585.52      239.35    348.71 o 
  -9   7  12      508.05      557.11    334.27 o 
  -7   7  12      212.89      326.01    456.01 o 
  -5   7  12     1333.67     1347.38    361.09 o 
  -3   7  12       95.10      -12.38    365.22 o 
  -1   7  12      822.93      959.47    420.93 o 
   1   7  12      285.92      187.77    422.99 o 
   3   7  12      210.15      156.82    371.41 o 
   5   7  12       39.40      -39.20    499.34 o 
   7   7  12       44.76       43.33    495.21 o 
   9   7  12      116.86       84.60    718.05 o 
 -24   8  12      808.35     1089.46    532.35 o 
 -22   8  12      337.30      394.10    470.45 o 
 -20   8  12      177.83       26.82    517.91 o 
 -18   8  12     3101.98     3751.21    555.05 o 
 -16   8  12     2706.15     2457.48    524.10 o 
 -14   8  12      453.73      363.15    420.93 o 
 -12   8  12      639.01      631.39    416.80 o 
 -10   8  12     4572.22     4378.48    499.34 o 
  -8   8  12     3650.57     3738.83    606.63 o 
  -6   8  12      741.17      579.81    484.89 o 
  -4   8  12     2566.67     2764.92    447.75 o 
  -2   8  12      255.98      -61.90    412.67 o 
   0   8  12      515.90      359.03    410.61 o 
   2   8  12      473.46      443.63    491.08 o 
   4   8  12       26.62      105.23    484.89 o 
   6   8  12       62.40      -51.58    639.65 o 
   8   8  12      118.53      377.60    709.80 o 
 -23   9  12       21.79     -204.27    631.39 o 
 -21   9  12      100.13       28.89    583.93 o 
 -19   9  12       34.33      290.94    575.68 o 
 -17   9  12       48.83      189.83    524.10 o 
 -15   9  12      611.99      563.30    449.82 o 
 -13   9  12      130.60      163.01    517.91 o 
 -11   9  12      172.53      107.30    905.82 o 
  -9   9  12      144.19       45.39    798.53 o 
  -7   9  12      270.83      447.75    385.85 o 
  -5   9  12      326.91      144.44    491.08 o 
  -3   9  12      114.67       51.58    418.86 o 
  -1   9  12       11.04      115.55    410.61 o 
   1   9  12      231.14      309.51    639.65 o 
   3   9  12      137.23       66.03    625.20 o 
   5   9  12       77.95       88.73    660.28 o 
 -20  10  12      383.57      398.23    637.58 o 
 -18  10  12      707.94      517.91    612.82 o 
 -16  10  12      915.53      303.32    596.31 o 
 -14  10  12      832.19      635.52    528.22 o 
 -12  10  12      316.39       28.89    703.61 o 
 -10  10  12      267.81      394.10   1004.86 o 
  -8  10  12     1655.23     1487.69    540.60 o 
  -6  10  12     1436.92      930.58    594.25 o 
  -4  10  12     2231.67     1987.03    571.55 o 
  -2  10  12      601.90      389.98    540.60 o 
   0  10  12       85.41      -90.79    627.27 o 
   2  10  12       89.59     -226.97    765.51 o 
 -15  11  12      167.15      -22.70   1025.50 o 
 -13  11  12       71.01     -165.07    930.58 o 
 -11  11  12      110.22      218.72   1097.71 o 
  -9  11  12       99.58     -109.36   1019.31 o 
  -7  11  12       19.29      383.79   1072.95 o 
  -5  11  12       84.90      132.06    821.22 o 
  -3  11  12      104.66      344.58    707.74 o 
  -1  11  12      171.82      183.64    614.89 o 
 -14 -10  13      207.77      542.67    724.24 o 
  -6 -10  13      281.33      344.58    726.31 o 
 -21  -9  13      290.37      313.63    534.41 o 
 -17  -9  13      529.25      559.17    800.59 o 
 -15  -9  13      104.16      136.18    416.80 o 
 -13  -9  13      555.56      596.31    383.79 o 
 -11  -9  13      940.51      573.62    412.67 o 
  -9  -9  13     1845.33     2263.52    414.74 o 
  -7  -9  13      931.26      742.81    332.20 o 
  -5  -9  13      754.92      769.64    749.00 o 
  -3  -9  13      738.48      769.64    790.27 o 
 -24  -8  13      315.70       55.71    480.77 o 
 -22  -8  13       46.82      441.56    489.02 o 
 -18  -8  13       18.04     -132.06    420.93 o 
 -16  -8  13       80.96        8.25    437.43 o 
 -14  -8  13      404.92      592.19    381.72 o 
 -12  -8  13      255.21      216.65    396.17 o 
 -10  -8  13      421.21      123.80    348.71 o 
  -8  -8  13      297.84      429.18    262.05 o 
  -6  -8  13      139.83      148.56    266.18 o 
  -4  -8  13      209.36      196.02    167.13 o 
  -2  -8  13       39.23     -171.26    806.78 o 
 -25  -7  13      708.37      519.97    682.98 o 
 -23  -7  13      846.06      845.98    453.94 o 
 -21  -7  13     1795.68     1766.25    493.15 o 
 -19  -7  13      154.85      369.34    408.55 o 
 -17  -7  13       26.65      191.89    377.60 o 
 -15  -7  13     1731.05     1324.69    470.45 o 
 -13  -7  13      516.62      559.17    328.08 o 
 -11  -7  13     1193.78      980.10    297.13 o 
  -9  -7  13     1591.53     1376.27    268.24 o 
  -7  -7  13     2596.43     2507.00    313.63 o 
  -5  -7  13     1086.72     1118.35    175.39 o 
  -3  -7  13       62.74       16.51    387.91 o 
  -1  -7  13     1542.41     1471.18    472.51 o 
   1  -7  13      169.06       53.65    746.94 o 
   3  -7  13      151.60      160.94    823.29 o 
   5  -7  13      156.39      732.50   1068.83 o 
 -28  -6  13       60.14       22.70    738.69 o 
 -26  -6  13       10.59       22.70    674.72 o 
 -24  -6  13      127.59      189.83    612.82 o 
 -22  -6  13      188.51     -150.63    519.97 o 
 -20  -6  13     1052.75     1064.70    317.76 o 
 -18  -6  13      101.13      167.13    284.75 o 
 -16  -6  13      154.65      245.54    387.91 o 
 -14  -6  13      916.32     1087.40    342.52 o 
 -12  -6  13      910.90      959.47    284.75 o 
 -10  -6  13      321.07      433.31    295.06 o 
  -8  -6  13     1087.70     1112.16    231.10 o 
  -6  -6  13      136.22       66.03    150.63 o 
  -4  -6  13        0.25      -80.47    427.12 o 
  -2  -6  13      392.67      181.58    460.13 o 
   0  -6  13       24.16     -101.11    334.27 o 
   2  -6  13      538.87      559.17    548.86 o 
   4  -6  13       66.50      156.82    567.43 o 
   6  -6  13       27.48     -317.76    691.23 o 
 -29  -5  13      487.10      348.71    767.57 o 
 -27  -5  13     1720.61     2244.95    718.05 o 
 -25  -5  13      319.11       92.85    542.67 o 
 -23  -5  13      559.71      354.90    503.46 o 
 -21  -5  13     2750.93     2882.53    416.80 o 
 -19  -5  13      879.83      759.32    369.34 o 
 -17  -5  13     2055.41     1708.47    375.53 o 
 -15  -5  13     3499.50     3385.99    449.82 o 
 -13  -5  13     2793.45     2634.93    363.15 o 
 -11  -5  13     6599.01     6089.01    478.70 o 
  -9  -5  13     4456.44     4085.48    367.28 o 
  -7  -5  13     3263.85     2899.04    711.86 o 
  -5  -5  13      295.19      123.80    569.49 o 
  -3  -5  13     1083.19      883.12    367.28 o 
  -1  -5  13     1935.05     1984.96    445.69 o 
   1  -5  13      643.58      761.38    472.51 o 
   3  -5  13     2213.54     2005.60    522.03 o 
   5  -5  13      430.41      542.67    509.65 o 
   7  -5  13      299.25      193.96    453.94 o 
   9  -5  13      650.52      870.74    951.21 o 
 -30  -4  13      119.59      138.25    522.03 o 
 -28  -4  13      218.35      451.88    666.47 o 
 -26  -4  13       73.49       30.95    538.54 o 
 -24  -4  13      325.25       35.08    550.92 o 
 -22  -4  13      224.89      167.13    328.08 o 
 -20  -4  13     1862.51     2339.86    379.66 o 
 -18  -4  13       89.44       33.01    257.92 o 
 -16  -4  13       14.84      -84.60    241.41 o 
 -14  -4  13     1798.16     1588.80    299.19 o 
 -12  -4  13      373.60      406.48    235.22 o 
 -10  -4  13      440.50      326.01    218.72 o 
  -8  -4  13      573.73      579.81    410.61 o 
  -6  -4  13      758.83      619.01    606.63 o 
  -4  -4  13      320.31      437.43    375.53 o 
  -2  -4  13     2131.77     2238.76    456.01 o 
   0  -4  13      490.54      305.38    387.91 o 
   2  -4  13      914.82      753.13    402.36 o 
   4  -4  13       22.39      -99.04    330.14 o 
   6  -4  13       82.50     -206.34    379.66 o 
   8  -4  13       51.33      563.30    470.45 o 
  10  -4  13      400.99      117.61   1021.37 o 
 -29  -3  13      944.36      519.97    685.04 o 
 -27  -3  13      996.16     1322.62    470.45 o 
 -25  -3  13     1138.01      460.13    637.58 o 
 -23  -3  13      946.72     1347.38    404.42 o 
 -21  -3  13     2065.77     2265.58    387.91 o 
 -19  -3  13      553.34      592.19    297.13 o 
 -17  -3  13     2022.46     2094.32    323.95 o 
 -15  -3  13     5378.84     5168.75    412.67 o 
 -13  -3  13     2820.85     2583.34    346.65 o 
 -11  -3  13     7440.52     8071.91    942.96 o 
  -9  -3  13     6476.37     6233.45    903.76 o 
  -7  -3  13     1171.11     1213.26    464.26 o 
  -5  -3  13      603.03      193.96    713.93 o 
  -3  -3  13     4114.72     4555.93    509.65 o 
  -1  -3  13     6049.48     5599.99    569.49 o 
   1  -3  13     1895.52     1700.22    394.10 o 
   3  -3  13     5646.96     5232.71    501.40 o 
   5  -3  13     3494.11     3823.43    476.64 o 
   7  -3  13     1500.00     1518.64    330.14 o 
   9  -3  13      228.10      305.38    478.70 o 
  11  -3  13      744.77     1260.72   1138.98 o 
 -30  -2  13      180.53      528.22    695.36 o 
 -28  -2  13      446.68      649.96    608.69 o 
 -26  -2  13       24.50      -63.96    340.46 o 
 -24  -2  13      465.93      501.40    509.65 o 
 -22  -2  13     1068.68     1165.81    276.49 o 
 -20  -2  13     1316.51     1174.06    326.01 o 
 -18  -2  13      425.96      402.36    200.15 o 
 -16  -2  13      666.13      480.77    198.08 o 
 -14  -2  13      494.74      239.35    305.38 o 
 -12  -2  13     1104.27     1110.09    253.79 o 
 -10  -2  13      107.49      134.12    546.79 o 
  -8  -2  13      982.37      928.52    625.20 o 
  -6  -2  13      804.15      715.99    567.43 o 
  -4  -2  13      291.15      200.15    375.53 o 
  -2  -2  13      778.63     1017.24    379.66 o 
   0  -2  13     1124.24     1083.27    286.81 o 
   2  -2  13     1595.66     1450.55    340.46 o 
   4  -2  13       93.51      251.73    295.06 o 
   6  -2  13      414.35      389.98    385.85 o 
   8  -2  13      159.92       78.41    280.62 o 
  10  -2  13      202.47      187.77   1025.50 o 
  12  -2  13       96.85      -45.39   1209.14 o 
 -31  -1  13       72.85       45.39    433.31 o 
 -29  -1  13      248.48      352.84    429.18 o 
 -27  -1  13      170.57      241.41    422.99 o 
 -25  -1  13     1783.32     1747.68    456.01 o 
 -23  -1  13     2106.60     2321.29    416.80 o 
 -21  -1  13     1523.91     1673.40    458.07 o 
 -19  -1  13      975.15      616.95    369.34 o 
 -17  -1  13      115.65       45.39    220.78 o 
 -15  -1  13      301.98      367.28    303.32 o 
 -13  -1  13      326.04      313.63    255.86 o 
 -11  -1  13     5768.67     5913.63    441.56 o 
  -9  -1  13     2252.25     2133.53    590.12 o 
  -7  -1  13     1515.74     1116.28    637.58 o 
  -5  -1  13     9727.96    10473.68   1120.41 o 
  -3  -1  13     8173.35     8775.52    544.73 o 
  -1  -1  13     9824.09     9854.67    505.53 o 
   1  -1  13      135.55       82.53    226.97 o 
   3  -1  13     1283.94     1169.93    293.00 o 
   5  -1  13     4442.25     4403.24    385.85 o 
   7  -1  13      529.69      526.16    268.24 o 
   9  -1  13      476.19      462.20    315.70 o 
  11  -1  13      231.81      476.64   1085.33 o 
 -30   0  13      125.50       24.76    517.91 o 
 -28   0  13      139.11      226.97    447.75 o 
 -26   0  13      608.19      503.46    354.90 o 
 -24   0  13      187.79      156.82    511.72 o 
 -22   0  13     2606.89     3159.02    515.84 o 
 -20   0  13       71.81     -115.55    359.03 o 
 -18   0  13      929.51     1025.50    354.90 o 
 -16   0  13      834.01      751.07    251.73 o 
 -14   0  13      659.88      429.18    255.86 o 
 -12   0  13      429.89      513.78    245.54 o 
 -10   0  13      338.87      375.53    216.65 o 
  -8   0  13       90.19      154.75    171.26 o 
  -6   0  13      416.63      495.21    150.63 o 
  -4   0  13      398.86      286.81    581.87 o 
  -2   0  13      577.32      338.39    196.02 o 
   0   0  13      116.63      183.64    198.08 o 
   2   0  13      505.36      462.20    158.88 o 
   4   0  13      277.73      191.89    167.13 o 
   6   0  13      398.68      486.96    185.70 o 
   8   0  13       46.09      -55.71    233.16 o 
  10   0  13       16.55      484.89   1054.38 o 
  12   0  13      175.07      662.34   1306.11 o 
 -31   1  13       72.13      359.03    629.33 o 
 -29   1  13      251.82      356.96    515.84 o 
 -27   1  13      168.53      169.20    363.15 o 
 -25   1  13     1724.46     1605.30    410.61 o 
 -23   1  13     2045.62     2090.20    371.41 o 
 -21   1  13     1532.52     1782.75    330.14 o 
 -19   1  13     1004.89     1044.07    369.34 o 
 -17   1  13      116.86       18.57    299.19 o 
 -15   1  13      311.46      348.71    282.68 o 
 -13   1  13      352.75      371.41    214.59 o 
 -11   1  13     5847.74     6190.12    431.24 o 
  -9   1  13     2239.06     2207.81    224.91 o 
  -7   1  13     1441.70     1720.85    239.35 o 
  -5   1  13     9573.46    10417.97    402.36 o 
  -3   1  13     8095.73     8399.99    270.30 o 
  -1   1  13     9816.54     9984.66    272.37 o 
   1   1  13      139.17       86.66     84.60 o 
   3   1  13     1298.75     1326.75    134.12 o 
   5   1  13     4428.12     4304.20    257.92 o 
   7   1  13      533.62      532.35    167.13 o 
   9   1  13      492.31      864.55    994.55 o 
  11   1  13      222.82      247.60   1341.19 o 
 -30   2  13      180.72      101.11    420.93 o 
 -28   2  13      457.58      414.74    400.29 o 
 -26   2  13       23.26      -24.76    319.82 o 
 -24   2  13      456.89      396.17    369.34 o 
 -22   2  13     1079.07     1431.98    371.41 o 
 -20   2  13     1320.29     1553.72    344.58 o 
 -18   2  13      426.13      565.36    290.94 o 
 -16   2  13      671.64      808.84    274.43 o 
 -14   2  13      485.69      259.98    214.59 o 
 -12   2  13     1089.44      914.07    208.40 o 
 -10   2  13      110.59       59.84    171.26 o 
  -8   2  13      982.14      887.25    163.01 o 
  -6   2  13      816.33      672.66    134.12 o 
  -4   2  13      299.33      253.79     53.65 o 
  -2   2  13      776.28      666.47    369.34 o 
   0   2  13     1122.26     1165.81    361.09 o 
   2   2  13     1567.62     1537.21    387.91 o 
   4   2  13       85.91      150.63    350.77 o 
   6   2  13      410.37       72.22    449.82 o 
   8   2  13      159.18      171.26    383.79 o 
  10   2  13      202.19      185.70   1169.93 o 
  12   2  13       94.30     -173.32    924.39 o 
 -29   3  13      934.51     -121.74    561.24 o 
 -27   3  13      975.80      728.37    379.66 o 
 -25   3  13     1095.39      817.10    398.23 o 
 -23   3  13      949.13      920.26    371.41 o 
 -21   3  13     2117.32     2242.89    373.47 o 
 -19   3  13      568.33      581.87    328.08 o 
 -17   3  13     2023.14     2372.88    348.71 o 
 -15   3  13     5423.10     5294.61    383.79 o 
 -13   3  13     2851.69     2857.77    315.70 o 
 -11   3  13     7413.91     7492.11    416.80 o 
  -9   3  13     6434.29     6672.95    346.65 o 
  -7   3  13     1132.22     1124.54    154.75 o 
  -5   3  13      578.57      464.26    305.38 o 
  -3   3  13     4090.15     4368.16    464.26 o 
  -1   3  13     6058.64     6107.58    509.65 o 
   1   3  13     1897.52     1706.41    394.10 o 
   3   3  13     5685.40     5224.46    509.65 o 
   5   3  13     3494.14     3433.45    501.40 o 
   7   3  13     1462.17     1452.61    468.39 o 
   9   3  13      215.13     -154.75   1293.73 o 
  11   3  13      750.74      682.98   1407.22 o 
 -30   4  13      119.61      -63.96    519.97 o 
 -28   4  13      225.50       22.70    519.97 o 
 -26   4  13       72.69      -80.47    451.88 o 
 -24   4  13      316.58      317.76    427.12 o 
 -22   4  13      228.89      350.77    262.05 o 
 -20   4  13     1858.60     1652.76    431.24 o 
 -18   4  13       86.80      -51.58    278.56 o 
 -16   4  13       12.40      253.79    293.00 o 
 -14   4  13     1790.39     1945.76    282.68 o 
 -12   4  13      369.96      336.33    233.16 o 
 -10   4  13      447.96      499.34    218.72 o 
  -8   4  13      574.26      550.92    171.26 o 
  -6   4  13      769.85      577.74    132.06 o 
  -4   4  13      332.40      371.41    323.95 o 
  -2   4  13     2134.08     1993.22    418.86 o 
   0   4  13      491.17      431.24    394.10 o 
   2   4  13      894.82      786.15    389.98 o 
   4   4  13       23.81       -8.25    367.28 o 
   6   4  13       81.18      169.20    389.98 o 
   8   4  13       51.35      160.94    542.67 o 
  10   4  13      399.90      202.21   1279.29 o 
 -29   5  13      485.05      276.49    493.15 o 
 -27   5  13     1713.68     1976.71    542.67 o 
 -25   5  13      316.23      245.54    480.77 o 
 -23   5  13      578.56      431.24    476.64 o 
 -21   5  13     2777.81     2632.86    447.75 o 
 -19   5  13      897.11     1021.37    427.12 o 
 -17   5  13     2065.79     1539.28    356.96 o 
 -15   5  13     3528.04     3412.82    398.23 o 
 -13   5  13     2870.21     3076.49    346.65 o 
 -11   5  13     6703.77     6794.69    468.39 o 
  -9   5  13     4598.55     4636.40    332.20 o 
  -7   5  13     3292.49     3097.12    249.67 o 
  -5   5  13      263.99      259.98    344.58 o 
  -3   5  13     1065.42      891.38    342.52 o 
  -1   5  13     1949.26     2057.18    441.56 o 
   1   5  13      650.64      464.26    404.42 o 
   3   5  13     2207.10     1970.52    443.63 o 
   5   5  13      459.10      536.48    476.64 o 
   7   5  13      280.18      695.36    565.36 o 
   9   5  13      657.59      489.02   1491.82 o 
 -28   6  13       60.08      503.46    701.55 o 
 -26   6  13       10.49      146.50    451.88 o 
 -24   6  13      125.15      -76.34    354.90 o 
 -22   6  13      184.45      171.26    445.69 o 
 -20   6  13     1046.46     1017.24    439.50 o 
 -18   6  13      101.67       20.63    356.96 o 
 -16   6  13      147.32      121.74    340.46 o 
 -14   6  13      918.37      953.28    369.34 o 
 -12   6  13      915.22      808.84    293.00 o 
 -10   6  13      318.19      311.57    301.25 o 
  -8   6  13     1077.86     1072.95    245.54 o 
  -6   6  13      144.50       47.46    451.88 o 
  -4   6  13        0.32      -26.82    313.63 o 
  -2   6  13      399.73      453.94    392.04 o 
   0   6  13       20.83     -115.55    441.56 o 
   2   6  13      533.00      435.37    503.46 o 
   4   6  13       69.85      -16.51    443.63 o 
   6   6  13       26.58     -501.40    501.40 o 
   8   6  13      261.62      280.62    522.03 o 
 -25   7  13      729.46      546.79    600.44 o 
 -23   7  13      873.98      827.41    528.22 o 
 -21   7  13     1820.23     1735.30    472.51 o 
 -19   7  13      158.27      179.51    460.13 o 
 -17   7  13       26.10      142.37    361.09 o 
 -15   7  13     1763.64     1431.98    420.93 o 
 -13   7  13      523.12      602.50    323.95 o 
 -11   7  13     1171.21     1029.62    338.39 o 
  -9   7  13     1566.60     1654.83    336.33 o 
  -7   7  13     2691.45     2220.19    555.05 o 
  -5   7  13     1137.66     1054.38    396.17 o 
  -3   7  13       64.06       90.79    396.17 o 
  -1   7  13     1546.19     1495.95    427.12 o 
   1   7  13      162.95       80.47    443.63 o 
   3   7  13      154.51      132.06    445.69 o 
   5   7  13      149.16       82.53    495.21 o 
   7   7  13      507.02      685.04    643.77 o 
 -24   8  13      315.01      449.82    588.06 o 
 -22   8  13       45.01       35.08    534.41 o 
 -20   8  13      124.28     -266.18    588.06 o 
 -18   8  13       19.41     -150.63    408.55 o 
 -16   8  13       84.21      352.84    499.34 o 
 -14   8  13      404.71      693.29    381.72 o 
 -12   8  13      261.02      346.65    433.31 o 
 -10   8  13      414.92      668.53   1056.45 o 
  -8   8  13      296.18      249.67    489.02 o 
  -6   8  13      134.13       18.57    482.83 o 
  -4   8  13      209.33      138.25    408.55 o 
  -2   8  13       41.32     -148.56    443.63 o 
   0   8  13      267.34      495.21    443.63 o 
   2   8  13      140.10       14.44    501.40 o 
   4   8  13       92.41        0.00    619.01 o 
   6   8  13      175.75       78.41    769.64 o 
 -21   9  13      274.89      105.23    627.27 o 
 -19   9  13       96.88       68.09    509.65 o 
 -17   9  13      538.80      513.78    544.73 o 
 -15   9  13      108.84      218.72    445.69 o 
 -13   9  13      565.76      480.77    373.47 o 
 -11   9  13      934.94      691.23    916.14 o 
  -9   9  13     1809.73     1650.70    645.84 o 
  -7   9  13      899.13      831.54    458.07 o 
  -5   9  13      729.35      693.29    623.14 o 
  -3   9  13      732.29      786.15    451.88 o 
  -1   9  13       98.47        2.06    635.52 o 
   1   9  13      227.88      -39.20    722.18 o 
   3   9  13      266.48      179.51    707.74 o 
 -18  10  13      173.24      -59.84    619.01 o 
 -16  10  13      281.54       59.84    493.15 o 
 -14  10  13      210.10      328.08    569.49 o 
 -12  10  13       32.81      441.56   1037.88 o 
 -10  10  13      181.61      208.40    649.96 o 
  -8  10  13       97.61      127.93    641.71 o 
  -6  10  13      278.00     -338.39   1176.12 o 
  -4  10  13      181.80      233.16    606.63 o 
  -2  10  13       40.64      -61.90    633.46 o 
   0  10  13      213.52      486.96    689.17 o 
 -13  11  13     1110.87      930.58   1079.14 o 
 -11  11  13     1441.02     1431.98   1283.42 o 
  -9  11  13     1577.20     1830.21   1155.49 o 
  -7  11  13      729.25     1054.38   1141.05 o 
  -5  11  13      286.84      435.37   1058.51 o 
 -17  -9  14        9.47     -212.53    796.46 o 
 -15  -9  14      155.37      377.60    621.08 o 
 -13  -9  14      248.30      249.67    404.42 o 
 -11  -9  14      351.16      175.39    649.96 o 
  -9  -9  14      195.79      282.68    660.28 o 
  -7  -9  14       26.61     -103.17    738.69 o 
  -5  -9  14      190.57     -187.77    833.60 o 
 -24  -8  14       43.81      577.74    765.51 o 
 -22  -8  14      282.77      321.89    709.80 o 
 -18  -8  14       10.22      163.01    497.27 o 
 -16  -8  14      124.80      280.62    418.86 o 
 -14  -8  14     1209.82     1202.95    425.05 o 
 -12  -8  14     3885.79     3924.54    468.39 o 
 -10  -8  14      538.78      491.08    311.57 o 
  -8  -8  14      968.54     1058.51    301.25 o 
  -6  -8  14       17.42      111.42    664.41 o 
  -4  -8  14       25.31      -26.82    879.00 o 
 -25  -7  14      178.82      666.47    744.88 o 
 -23  -7  14       42.21       55.71    658.22 o 
 -21  -7  14       38.38       49.52    412.67 o 
 -19  -7  14      845.56      505.53    534.41 o 
 -17  -7  14      224.41      189.83    425.05 o 
 -15  -7  14      991.58      674.72    439.50 o 
 -13  -7  14      295.65      422.99    313.63 o 
 -11  -7  14      308.02      193.96    264.11 o 
  -9  -7  14      261.07      313.63    278.56 o 
  -7  -7  14      233.58      326.01    206.34 o 
  -5  -7  14      408.87      367.28    394.10 o 
  -3  -7  14      632.82      394.10    779.95 o 
  -1  -7  14       12.12      251.73    876.93 o 
   1  -7  14       97.32      323.95    864.55 o 
   3  -7  14      882.59      577.74    930.58 o 
 -26  -6  14      864.09     1196.76    718.05 o 
 -24  -6  14      163.48      621.08    577.74 o 
 -22  -6  14     1305.70     1363.89    503.46 o 
 -20  -6  14      326.63     -253.79    346.65 o 
 -18  -6  14     3191.57     3313.78    610.76 o 
 -16  -6  14     2713.16     2509.06    441.56 o 
 -14  -6  14     1558.78     1871.48    427.12 o 
 -12  -6  14      550.85      447.75    284.75 o 
 -10  -6  14      847.09      982.17    229.03 o 
  -8  -6  14     5532.44     5647.45    412.67 o 
  -6  -6  14     1388.24     1341.19    689.17 o 
  -4  -6  14     1693.27     1634.19    493.15 o 
  -2  -6  14      121.20       -2.06    569.49 o 
   0  -6  14      377.58      251.73    522.03 o 
   2  -6  14      370.76      666.47    606.63 o 
   4  -6  14      231.69      299.19    860.43 o 
 -29  -5  14      245.56      328.08    827.41 o 
 -27  -5  14      196.44      222.84    623.14 o 
 -25  -5  14      245.41      400.29    802.65 o 
 -23  -5  14      868.41      957.40    594.25 o 
 -21  -5  14      188.71      394.10    410.61 o 
 -19  -5  14      590.71      509.65    257.92 o 
 -17  -5  14      154.28      239.35    418.86 o 
 -15  -5  14      805.57      707.74    383.79 o 
 -13  -5  14      802.42     1021.37    389.98 o 
 -11  -5  14      356.20      297.13    272.37 o 
  -9  -5  14      449.69      389.98    664.41 o 
  -7  -5  14      581.09      598.38    662.34 o 
  -5  -5  14      735.33      947.09    544.73 o 
  -3  -5  14      772.01      779.95    443.63 o 
  -1  -5  14      224.85      136.18    447.75 o 
   1  -5  14      161.95      354.90    726.31 o 
   3  -5  14      317.43      328.08    484.89 o 
   5  -5  14      605.00      777.89    495.21 o 
   7  -5  14       81.14      158.88    602.50 o 
   9  -5  14       59.67      138.25    973.91 o 
 -28  -4  14      433.74      627.27    647.90 o 
 -26  -4  14        1.73      224.91    730.43 o 
 -24  -4  14      174.15      373.47    410.61 o 
 -22  -4  14      964.07      757.26    394.10 o 
 -20  -4  14     1973.59     1677.52    359.03 o 
 -18  -4  14     2481.80     2719.53    400.29 o 
 -16  -4  14     5181.41     5195.57    379.66 o 
 -14  -4  14     4641.00     4638.46    489.02 o 
 -12  -4  14     4992.73     4978.92    408.55 o 
 -10  -4  14     1420.88     1401.03    505.53 o 
  -8  -4  14     2105.69     2180.98    583.93 o 
  -6  -4  14     7695.17     6751.36   1122.47 o 
  -4  -4  14     4470.89     4508.47    542.67 o 
  -2  -4  14     2291.71     2164.48    542.67 o 
   0  -4  14      499.22      348.71    445.69 o 
   2  -4  14       12.16      148.56    507.59 o 
   4  -4  14     1177.13     1382.46    662.34 o 
   6  -4  14     1834.01     2259.39    534.41 o 
   8  -4  14       66.34      -43.33    978.04 o 
  10  -4  14      912.83      994.55   1101.84 o 
 -29  -3  14      494.10      963.60    691.23 o 
 -27  -3  14       39.93      167.13    427.12 o 
 -25  -3  14      442.52      633.46    662.34 o 
 -23  -3  14      760.85      689.17    328.08 o 
 -21  -3  14       28.67      272.37    363.15 o 
 -19  -3  14      401.03      462.20    319.82 o 
 -17  -3  14      134.01      305.38    255.86 o 
 -15  -3  14     1382.64     1388.65    247.60 o 
 -13  -3  14     1833.05     1729.11    664.41 o 
 -11  -3  14     1241.26      765.51    635.52 o 
  -9  -3  14       68.77      191.89    602.50 o 
  -7  -3  14     1740.39     1570.23    526.16 o 
  -5  -3  14     1231.15     1192.63    522.03 o 
  -3  -3  14      786.82      738.69    352.84 o 
  -1  -3  14      202.14      505.53    377.60 o 
   1  -3  14      729.20      643.77    524.10 o 
   3  -3  14       87.26     -229.03    377.60 o 
   5  -3  14     1008.00      907.88    408.55 o 
   7  -3  14       96.97      158.88    385.85 o 
   9  -3  14       76.56      214.59    656.15 o 
 -30  -2  14      434.93      198.08    645.84 o 
 -28  -2  14       75.22      212.53    596.31 o 
 -26  -2  14       38.90     -196.02    565.36 o 
 -24  -2  14      791.65      742.81    484.89 o 
 -22  -2  14      153.23       96.98    344.58 o 
 -20  -2  14     1522.14     1370.08    336.33 o 
 -18  -2  14     4582.38     4896.38    559.17 o 
 -16  -2  14     7907.18     8290.63    654.09 o 
 -14  -2  14     2304.64     1976.71    321.89 o 
 -12  -2  14     6202.10     6332.49    458.07 o 
 -10  -2  14      459.51      356.96    451.88 o 
  -8  -2  14      418.28      196.02    744.88 o 
  -6  -2  14     4445.57     3831.68    907.88 o 
  -4  -2  14     1775.72     1887.99    402.36 o 
  -2  -2  14     4659.40     4093.73    460.13 o 
   0  -2  14     7533.72     8327.77    519.97 o 
   2  -2  14      426.99      396.17    340.46 o 
   4  -2  14      941.80     1064.70    385.85 o 
   6  -2  14      247.12      354.90    257.92 o 
   8  -2  14      433.48       45.39    623.14 o 
  10  -2  14      467.54      235.22   1194.69 o 
 -31  -1  14      116.30      -90.79    431.24 o 
 -29  -1  14       63.96      142.37    422.99 o 
 -27  -1  14      156.77      191.89    466.32 o 
 -25  -1  14      457.21      542.67    359.03 o 
 -23  -1  14      333.49      486.96    425.05 o 
 -21  -1  14       15.88      412.67    400.29 o 
 -19  -1  14      169.63      105.23    245.54 o 
 -17  -1  14      372.52      416.80    313.63 o 
 -15  -1  14      923.24      819.16    336.33 o 
 -13  -1  14     1161.64     1128.66    284.75 o 
 -11  -1  14      973.58      868.68    231.10 o 
  -9  -1  14      110.72      127.93    625.20 o 
  -7  -1  14     1463.14     1196.76    664.41 o 
  -5  -1  14     1067.79     1324.69    709.80 o 
  -3  -1  14      106.99      115.55    268.24 o 
  -1  -1  14      363.77      447.75    257.92 o 
   1  -1  14      378.59      439.50    259.98 o 
   3  -1  14       14.21        0.00    282.68 o 
   5  -1  14      251.54      235.22    208.40 o 
   7  -1  14       23.02       55.71    445.69 o 
   9  -1  14      293.76      767.57   1442.30 o 
  11  -1  14      122.31     -129.99   1172.00 o 
 -30   0  14     1130.14     1444.36    538.54 o 
 -28   0  14      143.26      408.55    472.51 o 
 -26   0  14        3.41      -22.70    356.96 o 
 -24   0  14      437.61      971.85    474.58 o 
 -22   0  14        0.97      -55.71    385.85 o 
 -20   0  14       88.57      -14.44    396.17 o 
 -18   0  14       80.75      -84.60    309.51 o 
 -16   0  14     3775.50     3802.80    466.32 o 
 -14   0  14     4793.77     4578.62    439.50 o 
 -12   0  14     2389.04     2315.10    270.30 o 
 -10   0  14     4841.76     4754.01    371.41 o 
  -8   0  14     1039.41     1147.24    181.58 o 
  -6   0  14      197.98      163.01    146.50 o 
  -4   0  14     1726.94     1601.18    288.87 o 
  -2   0  14     1697.58     1615.62    239.35 o 
   0   0  14     2383.15     2290.34    235.22 o 
   2   0  14      239.79      121.74    187.77 o 
   4   0  14      626.11      639.65    210.46 o 
   6   0  14     2199.85     2257.33    253.79 o 
   8   0  14        1.92     -519.97   1089.46 o 
  10   0  14      296.76      278.56   1118.35 o 
 -31   1  14      117.91       18.57    608.69 o 
 -29   1  14       62.36     -311.57    522.03 o 
 -27   1  14      154.52      216.65    383.79 o 
 -25   1  14      452.12      456.01    338.39 o 
 -23   1  14      327.66      441.56    354.90 o 
 -21   1  14       15.02      -14.44    352.84 o 
 -19   1  14      178.74      237.29    247.60 o 
 -17   1  14      373.48      472.51    315.70 o 
 -15   1  14      921.78     1058.51    278.56 o 
 -13   1  14     1147.36     1004.86    237.29 o 
 -11   1  14      967.58      868.68    208.40 o 
  -9   1  14      109.11      121.74    150.63 o 
  -7   1  14     1433.42     1483.57    191.89 o 
  -5   1  14     1070.30     1196.76    154.75 o 
  -3   1  14      109.10      142.37     82.53 o 
  -1   1  14      352.67      375.53     70.15 o 
   1   1  14      377.04      429.18     86.66 o 
   3   1  14       15.05       39.20     99.04 o 
   5   1  14      249.61      284.75    134.12 o 
   7   1  14       19.84      -41.27    453.94 o 
   9   1  14      287.93      437.43    775.83 o 
  11   1  14      116.41      239.35   1254.53 o 
 -30   2  14      433.56      330.14    392.04 o 
 -28   2  14       78.71      179.51    462.20 o 
 -26   2  14       36.95      -72.22    447.75 o 
 -24   2  14      793.75      571.55    371.41 o 
 -22   2  14      151.84      163.01    321.89 o 
 -20   2  14     1527.34     1427.85    317.76 o 
 -18   2  14     4620.14     4780.83    456.01 o 
 -16   2  14     8000.02     7822.25    491.08 o 
 -14   2  14     2309.70     2100.51    286.81 o 
 -12   2  14     6032.83     6103.46    392.04 o 
 -10   2  14      425.52      524.10    160.94 o 
  -8   2  14      419.80      456.01    140.31 o 
  -6   2  14     4429.85     4211.34    231.10 o 
  -4   2  14     1763.65     1685.78    381.72 o 
  -2   2  14     4623.78     4128.81    445.69 o 
   0   2  14     7494.31     7795.42    610.76 o 
   2   2  14      425.76      342.52    375.53 o 
   4   2  14      912.60      982.17    394.10 o 
   6   2  14      257.73      385.85    451.88 o 
   8   2  14      427.78      922.33   1207.07 o 
  10   2  14      466.48      577.74   1169.93 o 
 -29   3  14      487.30      509.65    478.70 o 
 -27   3  14       41.19      125.87    499.34 o 
 -25   3  14      437.03      406.48    439.50 o 
 -23   3  14      768.08     1097.71    400.29 o 
 -21   3  14       26.23        0.00    336.33 o 
 -19   3  14      413.82      220.78    278.56 o 
 -17   3  14      135.12      146.50    278.56 o 
 -15   3  14     1390.60     1283.42    268.24 o 
 -13   3  14     1800.42     2001.47    309.51 o 
 -11   3  14     1226.66     1145.17    255.86 o 
  -9   3  14       67.47       86.66    156.82 o 
  -7   3  14     1724.63     1923.06    171.26 o 
  -5   3  14     1242.82     1176.12    379.66 o 
  -3   3  14      760.47      749.00    350.77 o 
  -1   3  14      192.57      101.11    354.90 o 
   1   3  14      722.41      600.44    377.60 o 
   3   3  14       93.34       12.38    394.10 o 
   5   3  14     1005.40      810.91    538.54 o 
   7   3  14       95.98      456.01    530.29 o 
   9   3  14       74.19       55.71   1223.58 o 
 -28   4  14      442.92      336.33    400.29 o 
 -26   4  14        1.05     -142.37    451.88 o 
 -24   4  14      178.59      299.19    352.84 o 
 -22   4  14      952.42      951.21    416.80 o 
 -20   4  14     1988.06     2187.18    447.75 o 
 -18   4  14     2519.96     2459.54    340.46 o 
 -16   4  14     5292.09     5436.99    443.63 o 
 -14   4  14     4738.53     4983.04    425.05 o 
 -12   4  14     4934.92     4892.26    398.23 o 
 -10   4  14     1369.56     1256.59    231.10 o 
  -8   4  14     2028.39     2075.75    220.78 o 
  -6   4  14     7653.60     7863.51    662.34 o 
  -4   4  14     4493.03     4477.52    453.94 o 
  -2   4  14     2271.07     2119.08    425.05 o 
   0   4  14      514.49      385.85    412.67 o 
   2   4  14       11.95       51.58    389.98 o 
   4   4  14     1176.57     1646.57    715.99 o 
   6   4  14     1816.90     2042.74    594.25 o 
   8   4  14       60.90     -163.01   1314.37 o 
  10   4  14      933.10      641.71   1504.20 o 
 -29   5  14      244.01      286.81    637.58 o 
 -27   5  14      199.00     -138.25    546.79 o 
 -25   5  14      247.92      270.30    373.47 o 
 -23   5  14      884.64      901.69    447.75 o 
 -21   5  14      195.88      177.45    340.46 o 
 -19   5  14      587.17      689.17    340.46 o 
 -17   5  14      150.22       35.08    303.32 o 
 -15   5  14      809.75      751.07    323.95 o 
 -13   5  14      790.48      649.96    315.70 o 
 -11   5  14      345.68      435.37    262.05 o 
  -9   5  14      450.32      404.42    233.16 o 
  -7   5  14      587.23      815.03    491.08 o 
  -5   5  14      745.25      635.52    338.39 o 
  -3   5  14      756.98      660.28    435.37 o 
  -1   5  14      234.95      338.39    356.96 o 
   1   5  14      158.36       82.53    445.69 o 
   3   5  14      310.09      290.94    385.85 o 
   5   5  14      604.98      588.06    542.67 o 
   7   5  14       80.21      125.87    664.41 o 
   9   5  14       59.99      -43.33   1363.89 o 
 -26   6  14      869.53     1025.50    627.27 o 
 -24   6  14      168.56       30.95    462.20 o 
 -22   6  14     1310.54     1268.97    385.85 o 
 -20   6  14      333.59      253.79    284.75 o 
 -18   6  14     3232.73     3309.65    451.88 o 
 -16   6  14     2779.63     2573.03    431.24 o 
 -14   6  14     1639.53     1075.02    402.36 o 
 -12   6  14      498.87      623.14    311.57 o 
 -10   6  14      807.27      893.44    257.92 o 
  -8   6  14     5474.13     5750.62    697.42 o 
  -6   6  14     1400.97     1508.33    532.35 o 
  -4   6  14     1693.24     1656.89    464.26 o 
  -2   6  14      124.82       14.44    404.42 o 
   0   6  14      404.84      350.77    439.50 o 
   2   6  14      382.09      420.93    474.58 o 
   4   6  14      247.55       26.82    482.83 o 
   6   6  14     1230.87      831.54    713.93 o 
 -25   7  14      181.49      293.00    526.16 o 
 -23   7  14       45.47      262.05    480.77 o 
 -21   7  14       41.78      134.12    470.45 o 
 -19   7  14      849.48      631.39    418.86 o 
 -17   7  14      220.22       53.65    402.36 o 
 -15   7  14      998.55     1056.45    375.53 o 
 -13   7  14      289.58      169.20    359.03 o 
 -11   7  14      295.01      375.53    350.77 o 
  -9   7  14      265.44      280.62    408.55 o 
  -7   7  14      241.12      251.73    507.59 o 
  -5   7  14      407.85      437.43    425.05 o 
  -3   7  14      624.15      701.55    458.07 o 
  -1   7  14       13.32       -4.13    449.82 o 
   1   7  14       96.81      -92.85    495.21 o 
   3   7  14      875.20      769.64    534.41 o 
   5   7  14       58.16       -2.06    664.41 o 
 -24   8  14       42.61     -171.26    590.12 o 
 -22   8  14      288.14      125.87    569.49 o 
 -20   8  14      444.53      280.62    474.58 o 
 -18   8  14        6.41     -142.37    458.07 o 
 -16   8  14      122.69      321.89    532.35 o 
 -14   8  14     1209.87     1254.53    404.42 o 
 -12   8  14     3893.42     3912.15    476.64 o 
 -10   8  14      520.08      480.77    536.48 o 
  -8   8  14      953.45      800.59    548.86 o 
  -6   8  14       19.66       59.84    563.30 o 
  -4   8  14       23.53      268.24    480.77 o 
  -2   8  14      746.97      689.17    532.35 o 
   0   8  14       97.06        0.00    507.59 o 
   2   8  14      224.63      -53.65    614.89 o 
   4   8  14       97.94       24.76    751.07 o 
 -21   9  14      333.29      115.55    540.60 o 
 -19   9  14      336.81      474.58    652.03 o 
 -17   9  14       10.28       88.73    536.48 o 
 -15   9  14      158.06      422.99    437.43 o 
 -13   9  14      245.76      367.28    383.79 o 
 -11   9  14      344.27      237.29    685.04 o 
  -9   9  14      197.23       12.38    647.90 o 
  -7   9  14       27.31      -35.08    720.12 o 
  -5   9  14      183.36       55.71    614.89 o 
  -3   9  14      430.26      387.91    542.67 o 
  -1   9  14       30.38      179.51    581.87 o 
   1   9  14      382.31      160.94    779.95 o 
 -18  10  14      947.34      982.17    616.95 o 
 -16  10  14      779.25      519.97    542.67 o 
 -14  10  14      874.90      701.55   1147.24 o 
 -12  10  14      927.17      973.91   1025.50 o 
 -10  10  14       54.14       -8.25   1029.62 o 
  -8  10  14      249.86     -187.77    980.10 o 
  -6  10  14      169.31      154.75   1060.57 o 
  -4  10  14       28.59      -12.38    645.84 o 
  -2  10  14       42.46      107.30    701.55 o 
 -13  -9  15     1576.98     1326.75    879.00 o 
 -11  -9  15      176.97       53.65    854.24 o 
  -9  -9  15      495.12      670.60    726.31 o 
  -7  -9  15      632.21      563.30    883.12 o 
 -22  -8  15      113.80      136.18    738.69 o 
 -18  -8  15      253.56      515.84    499.34 o 
 -16  -8  15      156.09      -94.92    517.91 o 
 -14  -8  15      374.58      443.63    416.80 o 
 -12  -8  15       96.07      255.86    412.67 o 
 -10  -8  15      134.20     -253.79    761.38 o 
  -8  -8  15      541.08     1062.64    837.73 o 
  -6  -8  15       40.09      169.20    845.98 o 
 -25  -7  15      112.60      -84.60    806.78 o 
 -23  -7  15      624.45      295.06    670.60 o 
 -21  -7  15      241.71      -68.09    462.20 o 
 -19  -7  15      776.00      474.58    515.84 o 
 -17  -7  15      597.69      513.78    466.32 o 
 -15  -7  15      880.64      703.61    447.75 o 
 -13  -7  15     4800.04     4952.09    555.05 o 
 -11  -7  15      408.59      532.35    293.00 o 
  -9  -7  15      392.97      163.01    233.16 o 
  -7  -7  15      328.85      208.40    763.45 o 
  -5  -7  15      879.99      369.34    866.62 o 
 -26  -6  15      318.85      524.10    575.68 o 
 -24  -6  15       59.40      115.55    373.47 o 
 -22  -6  15      545.46      497.27    402.36 o 
 -20  -6  15      813.01      777.89    330.14 o 
 -18  -6  15      221.33      123.80    431.24 o 
 -16  -6  15      365.98      583.93    416.80 o 
 -14  -6  15      669.19      722.18    336.33 o 
 -12  -6  15      507.31      501.40    284.75 o 
 -10  -6  15      533.38      538.54    301.25 o 
  -8  -6  15       75.88      290.94    753.13 o 
  -6  -6  15      359.78      138.25    484.89 o 
  -4  -6  15      564.55      703.61    569.49 o 
  -2  -6  15      285.77      431.24    726.31 o 
   0  -6  15      171.36      616.95    647.90 o 
   2  -6  15      194.03      103.17    887.25 o 
 -27  -5  15      452.68       30.95    637.58 o 
 -25  -5  15      272.16      400.29    456.01 o 
 -23  -5  15     1095.65     1326.75    505.53 o 
 -21  -5  15      633.44      476.64    313.63 o 
 -19  -5  15     1750.46     1599.11    394.10 o 
 -17  -5  15     1280.45     1153.43    425.05 o 
 -15  -5  15      159.19      276.49    365.22 o 
 -13  -5  15     1741.82     1549.59    328.08 o 
 -11  -5  15      553.63      810.91    672.66 o 
  -9  -5  15     1562.55     1873.54    718.05 o 
  -7  -5  15      531.25      530.29    707.74 o 
  -5  -5  15      802.90      369.34    453.94 o 
  -3  -5  15      785.72      876.93    724.24 o 
  -1  -5  15     2392.53     2059.25    728.37 o 
   1  -5  15      834.35     1116.28    734.56 o 
   3  -5  15       29.72      559.17    489.02 o 
 -28  -4  15      386.27      757.26    697.42 o 
 -26  -4  15      254.08      -45.39    408.55 o 
 -24  -4  15      231.71      715.99    563.30 o 
 -22  -4  15      318.67      346.65    385.85 o 
 -20  -4  15     1558.64     1764.18    367.28 o 
 -18  -4  15      204.66      274.43    288.87 o 
 -16  -4  15      196.10      127.93    253.79 o 
 -14  -4  15      362.80      328.08    315.70 o 
 -12  -4  15     2000.13     1733.23    779.95 o 
 -10  -4  15     1744.88     1768.31    693.29 o 
  -8  -4  15      138.71      -61.90    660.28 o 
  -6  -4  15      800.22      808.84    715.99 o 
  -4  -4  15      588.77      614.89    427.12 o 
  -2  -4  15      217.55       68.09    474.58 o 
   0  -4  15      699.92      963.60    689.17 o 
   2  -4  15      757.20      573.62    693.29 o 
   4  -4  15       33.08      171.26    561.24 o 
   6  -4  15      257.14      146.50    936.77 o 
   8  -4  15      264.43      398.23   1075.02 o 
 -29  -3  15        3.27      214.59    658.22 o 
 -27  -3  15     1386.25     1615.62    691.23 o 
 -25  -3  15      175.53      -49.52    536.48 o 
 -23  -3  15      717.30      662.34    317.76 o 
 -21  -3  15     1407.74     1306.11    363.15 o 
 -19  -3  15     1291.91     1217.39    323.95 o 
 -17  -3  15      676.88     1062.64    336.33 o 
 -15  -3  15      673.35      550.92    276.49 o 
 -13  -3  15     4138.10     4198.96    864.55 o 
 -11  -3  15     1379.85      893.44    687.10 o 
  -9  -3  15     6523.06     5377.15   1033.75 o 
  -7  -3  15     5531.97     4826.23    866.62 o 
  -5  -3  15      943.01      724.24    383.79 o 
  -3  -3  15     1379.60     1380.40    412.67 o 
  -1  -3  15     3303.48     3117.76    619.01 o 
   1  -3  15     2016.77     2616.36    598.38 o 
   3  -3  15      222.31      -86.66    392.04 o 
   5  -3  15      102.65      -22.70    410.61 o 
   7  -3  15      102.69      348.71   1027.56 o 
 -30  -2  15      243.82      323.95    736.62 o 
 -28  -2  15      608.22      796.46    563.30 o 
 -26  -2  15      580.64      874.87    571.55 o 
 -24  -2  15      274.55      210.46    340.46 o 
 -22  -2  15      344.22      313.63    385.85 o 
 -20  -2  15      528.95      468.39    255.86 o 
 -18  -2  15      309.82      226.97    241.41 o 
 -16  -2  15      384.89      305.38    295.06 o 
 -14  -2  15      552.42      555.05    278.56 o 
 -12  -2  15     2175.02     1976.71    330.14 o 
 -10  -2  15     1048.61     1017.24    701.55 o 
  -8  -2  15      576.10      346.65    728.37 o 
  -6  -2  15      740.71      301.25    848.05 o 
  -4  -2  15     2105.66     1935.44    412.67 o 
  -2  -2  15       73.85       94.92    328.08 o 
   0  -2  15      361.50      241.41    373.47 o 
   2  -2  15      528.39      588.06    317.76 o 
   4  -2  15      116.21      276.49    342.52 o 
   6  -2  15       58.35      -43.33    460.13 o 
   8  -2  15      434.95      -45.39   1141.05 o 
 -31  -1  15      323.09      367.28    435.37 o 
 -29  -1  15       48.58      119.68    503.46 o 
 -27  -1  15      842.17      656.15    497.27 o 
 -25  -1  15      327.76      334.27    509.65 o 
 -23  -1  15       70.19       90.79    346.65 o 
 -21  -1  15     2205.81     2187.18    398.23 o 
 -19  -1  15     2428.84     2535.89    460.13 o 
 -17  -1  15     1873.02     2114.96    326.01 o 
 -15  -1  15     5026.00     4921.14    431.24 o 
 -13  -1  15     3323.55     3375.68    361.09 o 
 -11  -1  15      931.07     1326.75    268.24 o 
  -9  -1  15     1195.08     1365.95    247.60 o 
  -7  -1  15     1178.86     1700.22    672.66 o 
  -5  -1  15     1971.69     1916.87    344.58 o 
  -3  -1  15      946.26      819.16    342.52 o 
  -1  -1  15     1308.57     1176.12    342.52 o 
   1  -1  15      979.13      903.76    239.35 o 
   3  -1  15      378.18      125.87    247.60 o 
   5  -1  15      711.18      472.51    431.24 o 
   7  -1  15      183.43      530.29   1021.37 o 
   9  -1  15       65.72      224.91   1184.38 o 
 -30   0  15      547.88      435.37    528.22 o 
 -28   0  15      762.03      697.42    389.98 o 
 -26   0  15      748.34      458.07    489.02 o 
 -24   0  15        9.13      113.49    532.35 o 
 -22   0  15      767.47      784.08    317.76 o 
 -20   0  15       99.21      -49.52    478.70 o 
 -18   0  15      670.88      538.54    425.05 o 
 -16   0  15       34.78      158.88    284.75 o 
 -14   0  15      153.93      119.68    218.72 o 
 -12   0  15     1125.01      967.72    229.03 o 
 -10   0  15     1040.77     1149.30    255.86 o 
  -8   0  15      115.72       41.27    224.91 o 
  -6   0  15      972.05     1116.28    212.53 o 
  -4   0  15      526.68      482.83    295.06 o 
  -2   0  15      559.10      586.00    229.03 o 
   0   0  15      321.92      389.98    185.70 o 
   2   0  15      320.74      365.22    191.89 o 
   4   0  15       15.32       39.20    396.17 o 
   6   0  15       11.64       41.27    418.86 o 
   8   0  15      108.49      513.78   1489.76 o 
 -31   1  15      330.17      559.17    443.63 o 
 -29   1  15       49.53      406.48    515.84 o 
 -27   1  15      839.88      975.98    470.45 o 
 -25   1  15      327.71      577.74    363.15 o 
 -23   1  15       72.70       39.20    222.84 o 
 -21   1  15     2228.92     2191.30    509.65 o 
 -19   1  15     2410.94     2145.91    414.74 o 
 -17   1  15     1864.38     1999.41    344.58 o 
 -15   1  15     5052.42     5342.07    425.05 o 
 -13   1  15     3331.68     3509.80    336.33 o 
 -11   1  15      938.06     1132.79    216.65 o 
  -9   1  15     1203.15     1279.29    198.08 o 
  -7   1  15     1184.09     1128.66    156.82 o 
  -5   1  15     2032.92     2034.49    154.75 o 
  -3   1  15      915.95     1004.86     99.04 o 
  -1   1  15     1286.96     1258.66     74.28 o 
   1   1  15      957.28     1155.49    482.83 o 
   3   1  15      388.87      528.22    499.34 o 
   5   1  15      729.75      761.38    439.50 o 
   7   1  15      186.14     -344.58   1114.22 o 
   9   1  15       71.29      113.49   1235.96 o 
 -30   2  15      244.94      237.29    542.67 o 
 -28   2  15      618.95      711.86    422.99 o 
 -26   2  15      574.85      786.15    451.88 o 
 -24   2  15      275.34      375.53    431.24 o 
 -22   2  15      350.38      402.36    344.58 o 
 -20   2  15      533.94      443.63    274.43 o 
 -18   2  15      305.73      245.54    259.98 o 
 -16   2  15      377.72      536.48    196.02 o 
 -14   2  15      554.31      614.89    231.10 o 
 -12   2  15     2197.59     2401.77    239.35 o 
 -10   2  15     1048.77     1013.12    196.02 o 
  -8   2  15      568.22      575.68    146.50 o 
  -6   2  15      745.14      810.91    129.99 o 
  -4   2  15     2083.92     1801.32    486.96 o 
  -2   2  15       73.38       33.01    336.33 o 
   0   2  15      360.30      142.37    389.98 o 
   2   2  15      518.08      493.15    489.02 o 
   4   2  15      114.57       61.90    418.86 o 
   6   2  15       60.71      -82.53    550.92 o 
   8   2  15      449.67      431.24   1240.09 o 
 -29   3  15        2.19       16.51    381.72 o 
 -27   3  15     1374.93     1060.57    489.02 o 
 -25   3  15      177.20      -49.52    404.42 o 
 -23   3  15      722.85      843.92    330.14 o 
 -21   3  15     1455.84     1599.11    385.85 o 
 -19   3  15     1319.02     1549.59    387.91 o 
 -17   3  15      711.22      736.62    264.11 o 
 -15   3  15      665.29      590.12    229.03 o 
 -13   3  15     4029.13     3936.92    303.32 o 
 -11   3  15     1350.88     1155.49    216.65 o 
  -9   3  15     6538.41     6144.72    340.46 o 
  -7   3  15     5480.29     5686.66    274.43 o 
  -5   3  15      886.83      980.10    522.03 o 
  -3   3  15     1338.66     1454.68    412.67 o 
  -1   3  15     3366.68     3119.82    480.77 o 
   1   3  15     2080.83     2160.35    546.79 o 
   3   3  15      225.02      313.63    552.98 o 
   5   3  15       92.33      -51.58    470.45 o 
   7   3  15       99.59      462.20   1186.44 o 
 -28   4  15      393.09      249.67    575.68 o 
 -26   4  15      248.22      373.47    456.01 o 
 -24   4  15      234.91       94.92    445.69 o 
 -22   4  15      312.28      332.20    402.36 o 
 -20   4  15     1561.60     1547.53    363.15 o 
 -18   4  15      210.01      334.27    293.00 o 
 -16   4  15      190.08       90.79    262.05 o 
 -14   4  15      365.54      293.00    255.86 o 
 -12   4  15     2011.30     2003.53    293.00 o 
 -10   4  15     1751.80     1925.13    243.48 o 
  -8   4  15      138.34      150.63    163.01 o 
  -6   4  15      816.78      753.13    474.58 o 
  -4   4  15      585.21      625.20    356.96 o 
  -2   4  15      214.60      210.46    414.74 o 
   0   4  15      704.26      561.24    468.39 o 
   2   4  15      757.15      641.71    507.59 o 
   4   4  15       31.02       35.08    517.91 o 
   6   4  15      264.83      121.74    658.22 o 
   8   4  15      274.61      313.63    918.20 o 
 -27   5  15      444.41      513.78    375.53 o 
 -25   5  15      275.23      239.35    489.02 o 
 -23   5  15     1126.58     1196.76    464.26 o 
 -21   5  15      645.14      519.97    336.33 o 
 -19   5  15     1720.42     1601.18    418.86 o 
 -17   5  15     1220.48     1330.88    342.52 o 
 -15   5  15      142.14      -39.20    266.18 o 
 -13   5  15     1675.53     1857.04    344.58 o 
 -11   5  15      557.50      433.31    245.54 o 
  -9   5  15     1570.66     1582.61    237.29 o 
  -7   5  15      522.21      354.90    491.08 o 
  -5   5  15      787.46      912.01    435.37 o 
  -3   5  15      754.69      796.46    470.45 o 
  -1   5  15     2382.31     2740.16    544.73 o 
   1   5  15      831.92     1017.24    557.11 o 
   3   5  15       29.92     -179.51    579.81 o 
   5   5  15      397.36      524.10    565.36 o 
   7   5  15      229.70      237.29   1345.32 o 
 -26   6  15      318.66      326.01    544.73 o 
 -24   6  15       58.82       72.22    489.02 o 
 -22   6  15      541.75      548.86    344.58 o 
 -20   6  15      820.49      757.26    387.91 o 
 -18   6  15      225.97      352.84    389.98 o 
 -16   6  15      361.20      288.87    334.27 o 
 -14   6  15      662.33      658.22    299.19 o 
 -12   6  15      505.16      569.49    317.76 o 
 -10   6  15      546.66      369.34    259.98 o 
  -8   6  15       71.29      119.68    460.13 o 
  -6   6  15      370.07      317.76    439.50 o 
  -4   6  15      568.82      969.79    476.64 o 
  -2   6  15      281.68      119.68    451.88 o 
   0   6  15      173.23      257.92    499.34 o 
   2   6  15      199.09      -53.65    555.05 o 
   4   6  15       86.40       51.58    687.10 o 
   6   6  15      286.00      458.07    938.83 o 
 -25   7  15      110.50      224.91    567.43 o 
 -23   7  15      627.80      422.99    538.54 o 
 -21   7  15      244.28      200.15    451.88 o 
 -19   7  15      802.45      565.36    404.42 o 
 -17   7  15      600.62      718.05    414.74 o 
 -15   7  15      856.36      608.70    876.93 o 
 -13   7  15     4718.13     4613.70    563.30 o 
 -11   7  15      408.02      361.09    305.38 o 
  -9   7  15      387.12      249.67    577.74 o 
  -7   7  15      324.86      321.89    559.17 o 
  -5   7  15      872.51      753.13    499.34 o 
  -3   7  15      191.49      177.45    536.48 o 
  -1   7  15      641.24      577.74    552.98 o 
   1   7  15      401.02      400.29    633.46 o 
   3   7  15      280.11      113.49    726.31 o 
 -22   8  15      111.80       74.28    546.79 o 
 -20   8  15       82.13      293.00    470.45 o 
 -18   8  15      252.81      385.85    540.60 o 
 -16   8  15      158.71      255.86    453.94 o 
 -14   8  15      377.44      377.60    342.52 o 
 -12   8  15       99.78      534.41    439.50 o 
 -10   8  15      128.24      276.49    571.55 o 
  -8   8  15      540.27      243.48    616.95 o 
  -6   8  15       40.27     -121.74    466.32 o 
  -4   8  15      124.36     -138.25    503.46 o 
  -2   8  15      695.16      870.74    546.79 o 
   0   8  15       53.99      103.17    728.37 o 
   2   8  15       53.95      272.37    732.50 o 
 -21   9  15      548.63     -158.88   1019.31 o 
 -19   9  15      565.20      354.90    528.22 o 
 -17   9  15      215.73      489.02    509.65 o 
 -15   9  15       52.96      169.20    468.39 o 
 -13   9  15     1589.55     1390.71    734.56 o 
 -11   9  15      183.23      -18.57    612.82 o 
  -9   9  15      497.38      301.25    674.72 o 
  -7   9  15      636.04      616.95    726.31 o 
  -5   9  15      740.82      738.69    953.28 o 
  -3   9  15      366.48      134.12    732.50 o 
  -1   9  15      147.14      220.78    744.88 o 
 -16  10  15       40.86      257.92    495.21 o 
 -14  10  15      111.46      569.49   1068.83 o 
 -12  10  15      207.34      210.46   1105.97 o 
 -10  10  15      175.64       76.34   1097.71 o 
  -8  10  15      475.85      208.40   1050.26 o 
  -6  10  15       39.56       63.96   1138.98 o 
 -22  -8  16      516.52      581.87    726.31 o 
 -18  -8  16      122.91     -435.37    629.33 o 
 -16  -8  16      197.10      249.67    957.40 o 
 -14  -8  16      314.44     -123.80    971.85 o 
 -12  -8  16      632.74      619.01    819.16 o 
 -10  -8  16      682.62      746.94    905.82 o 
 -25  -7  16      277.19       45.39    703.61 o 
 -23  -7  16      364.42      726.31    652.03 o 
 -21  -7  16      121.03      332.20    431.24 o 
 -19  -7  16      524.68      361.09    567.43 o 
 -17  -7  16      197.34       92.85    462.20 o 
 -15  -7  16       87.67      204.27    429.18 o 
 -13  -7  16       33.20       26.82    392.04 o 
 -11  -7  16      486.42      540.60    330.14 o 
  -9  -7  16       72.56      231.10    808.84 o 
 -26  -6  16      358.38      619.01    769.64 o 
 -24  -6  16      647.76      208.40    693.29 o 
 -22  -6  16     1318.83     1438.17    540.60 o 
 -20  -6  16      793.21      852.17    394.10 o 
 -18  -6  16        5.24      206.34    565.36 o 
 -16  -6  16      174.79       84.60    458.07 o 
 -14  -6  16      826.51      980.10    389.98 o 
 -12  -6  16      396.93      183.64    274.43 o 
 -10  -6  16     1151.82     1087.40    821.22 o 
  -8  -6  16     2317.85     2833.01    905.82 o 
  -6  -6  16     1405.36      949.15    751.07 o 
  -4  -6  16      886.41      660.28    792.34 o 
  -2  -6  16      942.04     1287.54    934.71 o 
 -27  -5  16      312.98      119.68    470.45 o 
 -25  -5  16      371.67      274.43    569.49 o 
 -23  -5  16       74.20      243.48    474.58 o 
 -21  -5  16      179.42      173.32    359.03 o 
 -19  -5  16      282.78      208.40    344.58 o 
 -17  -5  16      632.77      961.53    439.50 o 
 -15  -5  16      132.63      400.29    361.09 o 
 -13  -5  16      286.03       -4.13    761.38 o 
 -11  -5  16      350.49     -363.15    751.07 o 
  -9  -5  16      488.82      286.81    798.53 o 
  -7  -5  16      172.76      336.33    769.64 o 
  -5  -5  16      164.86      -20.63    581.87 o 
  -3  -5  16      242.10      276.49    705.67 o 
  -1  -5  16      192.53      125.87    682.98 o 
   1  -5  16      217.46       33.01    678.85 o 
 -28  -4  16      373.86      136.18    439.50 o 
 -26  -4  16      437.05      610.76    623.14 o 
 -24  -4  16      320.40       18.57    501.40 o 
 -22  -4  16     1016.28     1174.06    383.79 o 
 -20  -4  16      546.17      623.14    293.00 o 
 -18  -4  16      402.84      429.18    313.63 o 
 -16  -4  16      498.01      332.20    356.96 o 
 -14  -4  16      488.44        8.25    705.67 o 
 -12  -4  16     1373.30     1112.16    594.25 o 
 -10  -4  16      477.69      534.41    730.43 o 
  -8  -4  16     2302.10     2292.41    905.82 o 
  -6  -4  16     2448.56     2238.76    530.29 o 
  -4  -4  16      620.85      658.22    569.49 o 
  -2  -4  16      626.73      264.11    682.98 o 
   0  -4  16      140.87       47.46    600.44 o 
   2  -4  16      299.52        6.19    633.46 o 
 -29  -3  16       15.98      -26.82    509.65 o 
 -27  -3  16      229.30       72.22    563.30 o 
 -25  -3  16      256.31       55.71    402.36 o 
 -23  -3  16      154.52      189.83    363.15 o 
 -21  -3  16       18.48      202.21    297.13 o 
 -19  -3  16      278.86      297.13    293.00 o 
 -17  -3  16      749.71     1124.54    431.24 o 
 -15  -3  16     1329.65     1621.81    373.47 o 
 -13  -3  16      242.28      107.30    726.31 o 
 -11  -3  16     1250.33     1188.50    559.17 o 
  -9  -3  16      428.94      330.14    738.69 o 
  -7  -3  16      349.98      200.15    761.38 o 
  -5  -3  16      100.39      185.70    435.37 o 
  -3  -3  16      916.30      990.42    567.43 o 
  -1  -3  16      421.46      567.43    513.78 o 
   1  -3  16      264.01      185.70    530.29 o 
   3  -3  16      268.97      542.67    573.62 o 
   5  -3  16       42.17      -51.58    982.17 o 
   7  -3  16      155.52      443.63   1136.92 o 
 -30  -2  16       18.93     -111.42    507.59 o 
 -28  -2  16      209.01      253.79    573.62 o 
 -26  -2  16      137.21      241.41    511.72 o 
 -24  -2  16      112.87       82.53    458.07 o 
 -22  -2  16     1634.62     1731.17    379.66 o 
 -20  -2  16     2527.61     2090.20    480.77 o 
 -18  -2  16     2308.67     2515.25    509.65 o 
 -16  -2  16      558.65      817.10    328.08 o 
 -14  -2  16      365.11      524.10    288.87 o 
 -12  -2  16     1139.53      899.63    315.70 o 
 -10  -2  16     1654.10     1372.14    767.57 o 
  -8  -2  16     1104.10      678.85    581.87 o 
  -6  -2  16       84.66      163.01    769.64 o 
  -4  -2  16     2222.24     1976.71    402.36 o 
  -2  -2  16     1219.28     1363.89    435.37 o 
   0  -2  16      263.48      420.93    456.01 o 
   2  -2  16      751.68      881.06    414.74 o 
   4  -2  16      679.28      495.21    505.53 o 
   6  -2  16       53.62     -608.69   1134.86 o 
 -29  -1  16      171.68      237.29    670.60 o 
 -27  -1  16       92.46      348.71    724.24 o 
 -25  -1  16       76.56       45.39    524.10 o 
 -23  -1  16      641.09      550.92    462.20 o 
 -21  -1  16       22.45       86.66    400.29 o 
 -19  -1  16      545.17      441.56    346.65 o 
 -17  -1  16     1259.81     1273.10    346.65 o 
 -15  -1  16      728.19      600.44    278.56 o 
 -13  -1  16       55.65      293.00    274.43 o 
 -11  -1  16      935.98     1031.69    288.87 o 
  -9  -1  16      632.31      693.29    245.54 o 
  -7  -1  16      127.24      226.97    788.21 o 
  -5  -1  16      188.03      231.10    359.03 o 
  -3  -1  16      476.74      404.42    379.66 o 
  -1  -1  16      198.20      297.13    354.90 o 
   1  -1  16      342.70      270.30    208.40 o 
   3  -1  16      742.86     1215.33    515.84 o 
   5  -1  16       52.25      -82.53    497.27 o 
   7  -1  16      388.21      -70.15   1219.45 o 
 -30   0  16        5.28     -111.42    546.79 o 
 -28   0  16       69.86       55.71    503.46 o 
 -26   0  16      247.37      136.18    482.83 o 
 -24   0  16        1.22     -150.63    437.43 o 
 -22   0  16     3918.59     4619.89    552.98 o 
 -20   0  16     5323.06     5387.47    550.92 o 
 -18   0  16     2641.98     2630.80    383.79 o 
 -16   0  16     2695.54     2709.21    389.98 o 
 -14   0  16     1054.57     1029.62    282.68 o 
 -12   0  16      366.61      340.46    226.97 o 
 -10   0  16     1417.06     1396.90    231.10 o 
  -8   0  16       76.24       88.73    160.94 o 
  -6   0  16     1781.04     1828.15    210.46 o 
  -4   0  16     4747.61     5183.19    460.13 o 
  -2   0  16      100.27       78.41    231.10 o 
   0   0  16       76.31      119.68    193.96 o 
   2   0  16      961.38     1268.97    588.06 o 
   4   0  16      248.00      107.30    489.02 o 
   6   0  16      337.69     -177.45   1184.38 o 
   8   0  16       58.54      148.56   1209.14 o 
 -29   1  16      176.19      280.62    392.04 o 
 -27   1  16       88.43      309.51    464.26 o 
 -25   1  16       78.25      152.69    470.45 o 
 -23   1  16      642.55      771.70    334.27 o 
 -21   1  16       22.80     -142.37    321.89 o 
 -19   1  16      541.91      509.65    354.90 o 
 -17   1  16     1258.53     1617.68    346.65 o 
 -15   1  16      730.55      773.76    284.75 o 
 -13   1  16       56.30       45.39    220.78 o 
 -11   1  16      948.67     1120.41    208.40 o 
  -9   1  16      645.36      736.62    152.69 o 
  -7   1  16      124.25      171.26    140.31 o 
  -5   1  16      193.22      158.88    109.36 o 
  -3   1  16      476.81      439.50     78.41 o 
  -1   1  16      196.27      179.51    406.48 o 
   1   1  16      351.05      474.58    394.10 o 
   3   1  16      757.26      837.73    517.91 o 
   5   1  16       54.50     -371.41    647.90 o 
   7   1  16      388.87      -80.47   1172.00 o 
 -30   2  16       18.69       55.71    528.22 o 
 -28   2  16      219.19       80.47    414.74 o 
 -26   2  16      149.57      144.44    315.70 o 
 -24   2  16       98.84      202.21    396.17 o 
 -22   2  16     1646.56     1999.41    389.98 o 
 -20   2  16     2554.14     2523.50    344.58 o 
 -18   2  16     2322.70     2346.05    371.41 o 
 -16   2  16      552.46      546.79    274.43 o 
 -14   2  16      366.01      342.52    191.89 o 
 -12   2  16     1118.77      819.16    191.89 o 
 -10   2  16     1627.17     1415.47    210.46 o 
  -8   2  16     1139.13     1008.99    158.88 o 
  -6   2  16      100.20       61.90     78.41 o 
  -4   2  16     2253.89     1898.30    515.84 o 
  -2   2  16     1243.65     1079.14    532.35 o 
   0   2  16      264.23      158.88    451.88 o 
   2   2  16      746.68      792.34    519.97 o 
   4   2  16      672.99      777.89    501.40 o 
   6   2  16       55.63      125.87   1176.12 o 
 -29   3  16       16.78       49.52    530.29 o 
 -27   3  16      222.26       92.85    398.23 o 
 -25   3  16      255.08      183.64    437.43 o 
 -23   3  16      157.97      -49.52    402.36 o 
 -21   3  16       17.05       28.89    293.00 o 
 -19   3  16      271.69      138.25    305.38 o 
 -17   3  16      740.03      771.70    297.13 o 
 -15   3  16     1335.87     1392.78    253.79 o 
 -13   3  16      243.79      361.09    239.35 o 
 -11   3  16     1278.14     1155.49    208.40 o 
  -9   3  16      438.31      441.56    163.01 o 
  -7   3  16      352.26      398.23    363.15 o 
  -5   3  16      104.75      243.48    495.21 o 
  -3   3  16      925.40      914.07    526.16 o 
  -1   3  16      415.20      315.70    501.40 o 
   1   3  16      274.77      111.42    522.03 o 
   3   3  16      281.05      272.37    540.60 o 
   5   3  16       43.83      183.64    557.11 o 
   7   3  16      157.30      109.36   1376.27 o 
 -28   4  16      376.41      412.67    532.35 o 
 -26   4  16      436.30      557.11    404.42 o 
 -24   4  16      304.29      241.41    484.89 o 
 -22   4  16      969.55     1246.28    414.74 o 
 -20   4  16      510.18      460.13    352.84 o 
 -18   4  16      418.56      222.84    276.49 o 
 -16   4  16      512.76      389.98    268.24 o 
 -14   4  16      489.27      546.79    239.35 o 
 -12   4  16     1355.17     1039.94    253.79 o 
 -10   4  16      454.63      460.13    208.40 o 
  -8   4  16     2286.26     2480.17    579.81 o 
  -6   4  16     2396.20     2020.04    575.68 o 
  -4   4  16      662.93      412.67    354.90 o 
  -2   4  16      646.31      526.16    406.48 o 
   0   4  16      151.49      119.68    480.77 o 
   2   4  16      294.52      400.29    612.82 o 
   4   4  16      672.56      920.26    629.33 o 
   6   4  16      121.68      389.98   1394.84 o 
 -27   5  16      303.80      196.02    542.67 o 
 -25   5  16      366.87      524.10    482.83 o 
 -23   5  16       74.27      251.73    363.15 o 
 -21   5  16      175.02      105.23    389.98 o 
 -19   5  16      273.23      268.24    429.18 o 
 -17   5  16      628.52      666.47    321.89 o 
 -15   5  16      129.19       51.58    278.56 o 
 -13   5  16      287.23       -2.06    245.54 o 
 -11   5  16      344.70      425.05    251.73 o 
  -9   5  16      493.30      389.98    185.70 o 
  -7   5  16      176.03       76.34    550.92 o 
  -5   5  16      163.27      148.56    557.11 o 
  -3   5  16      239.63      313.63    528.22 o 
  -1   5  16      186.10      361.09    569.49 o 
   1   5  16      228.56      288.87    600.44 o 
   3   5  16      193.50        6.19    639.65 o 
   5   5  16       42.37     -224.91   1031.69 o 
 -26   6  16      345.73      111.42    552.98 o 
 -24   6  16      618.26      367.28    536.48 o 
 -22   6  16     1299.73     1566.10    472.51 o 
 -20   6  16      768.67      755.19    392.04 o 
 -18   6  16        9.26     -136.18    389.98 o 
 -16   6  16      184.64     -127.93    839.79 o 
 -14   6  16      825.96      664.41    387.91 o 
 -12   6  16      393.47      555.05    301.25 o 
 -10   6  16     1104.19     1070.89    268.24 o 
  -8   6  16     2258.30     2187.18    645.84 o 
  -6   6  16     1376.01     1050.26    590.12 o 
  -4   6  16      911.68     1019.31    555.05 o 
  -2   6  16      968.75      961.53    643.77 o 
   0   6  16     1021.85      802.65    641.71 o 
   2   6  16      201.20      398.23    687.10 o 
   4   6  16      698.42      425.05    804.72 o 
 -25   7  16      273.49      328.08    544.73 o 
 -23   7  16      367.06      257.92    406.48 o 
 -21   7  16      116.16      -59.84    472.51 o 
 -19   7  16      523.49      435.37    394.10 o 
 -17   7  16      194.31      185.70    352.84 o 
 -15   7  16       87.42      152.69    356.96 o 
 -13   7  16       32.80     -156.82    361.09 o 
 -11   7  16      484.54       20.63    817.10 o 
  -9   7  16       72.83      -84.60    850.11 o 
  -7   7  16      210.84      612.82    907.88 o 
  -5   7  16      294.48      385.85    767.57 o 
  -3   7  16      182.82      134.12    652.03 o 
  -1   7  16      232.76      233.16    682.98 o 
   1   7  16       85.28      377.60    705.67 o 
 -22   8  16      520.13      466.32    575.68 o 
 -20   8  16       10.18      154.75    476.64 o 
 -18   8  16      111.82     -276.49    571.55 o 
 -16   8  16      200.25       72.22    429.18 o 
 -14   8  16      318.59      637.58    522.03 o 
 -12   8  16      636.30      158.88    984.23 o 
 -10   8  16      676.81      800.59   1011.05 o 
  -8   8  16     1144.75      668.53   1008.99 o 
  -6   8  16      862.80      431.24    963.60 o 
  -4   8  16     1364.99     1281.35    596.31 o 
  -2   8  16      626.15      625.20    689.17 o 
 -19   9  16      281.10      313.63    538.54 o 
 -17   9  16       59.48      212.53    577.74 o 
 -15   9  16       96.93      412.67   1108.03 o 
 -13   9  16        4.88     -352.84   1015.18 o 
 -11   9  16      175.05      156.82   1064.70 o 
  -9   9  16      135.40      266.18    992.48 o 
  -7   9  16      186.46      -80.47   1110.09 o 
  -5   9  16      187.18      373.47   1015.18 o 
 -23  -7  17       36.26      354.90    786.14 o 
 -21  -7  17      533.33      -76.34    672.66 o 
 -19  -7  17      123.55      -76.34    600.44 o 
 -17  -7  17       84.26      313.63    449.82 o 
 -15  -7  17      130.17       92.85    810.91 o 
 -13  -7  17      636.51      687.10    945.02 o 
 -26  -6  17       32.37      191.89    507.59 o 
 -24  -6  17       16.22     -212.53    635.52 o 
 -22  -6  17      461.10      709.80    416.80 o 
 -20  -6  17      146.46      437.43    422.99 o 
 -18  -6  17       84.32      158.88    425.05 o 
 -16  -6  17      153.57      389.98    445.69 o 
 -14  -6  17       23.31      262.05    901.69 o 
 -12  -6  17      100.95      125.87    980.10 o 
 -27  -5  17      742.08      827.41    730.43 o 
 -25  -5  17       11.71       45.39    392.04 o 
 -23  -5  17        8.75     -132.06    678.85 o 
 -21  -5  17      416.78      513.78    381.72 o 
 -19  -5  17     1029.52      907.88    373.47 o 
 -17  -5  17      617.54      602.50    453.94 o 
 -15  -5  17      543.66      458.07    843.92 o 
 -13  -5  17     1665.92     1665.14    926.45 o 
 -11  -5  17      351.30       57.77    827.41 o 
  -7  -5  17      655.52      600.44    668.53 o 
  -5  -5  17      627.29      546.79    709.80 o 
  -3  -5  17      712.92      693.29    707.74 o 
  -1  -5  17      753.28      753.13    922.33 o 
 -28  -4  17       44.69      -90.79    709.80 o 
 -26  -4  17      128.67     -177.45    414.74 o 
 -24  -4  17       23.08       86.66    575.68 o 
 -22  -4  17      107.69      202.21    431.24 o 
 -20  -4  17      195.41      204.27    412.67 o 
 -18  -4  17       46.03      -14.44    365.22 o 
 -16  -4  17      619.53      532.35    375.53 o 
 -14  -4  17       36.08      319.82    969.79 o 
 -12  -4  17      116.04      165.07    759.32 o 
 -10  -4  17      101.27     -356.96    819.16 o 
  -6  -4  17      564.32      191.89    742.81 o 
  -4  -4  17       15.29      183.64    614.89 o 
  -2  -4  17      338.80      -39.20    703.61 o 
   0  -4  17       50.66      216.65    625.20 o 
 -29  -3  17      193.41       -4.13    848.05 o 
 -27  -3  17      586.42     1087.40    509.65 o 
 -25  -3  17      509.17      445.69    555.05 o 
 -23  -3  17      409.10      239.35    458.07 o 
 -21  -3  17      100.93       66.03    437.43 o 
 -19  -3  17     1110.84     1006.93    427.12 o 
 -17  -3  17       23.33      -28.89    253.79 o 
 -15  -3  17     3061.03     2529.70    491.08 o 
 -13  -3  17     1360.21     1691.97    897.57 o 
 -11  -3  17      754.22      563.30    870.74 o 
  -9  -3  17       91.55      216.65    722.18 o 
  -5  -3  17     1614.44     1423.73    557.11 o 
  -3  -3  17     1055.70      998.67    507.59 o 
  -1  -3  17      298.87      113.49    501.40 o 
   5  -3  17      698.53      132.06   1244.21 o 
 -30  -2  17       39.55      676.79    790.27 o 
 -28  -2  17      233.68      505.53    598.38 o 
 -26  -2  17        8.91      109.36    567.43 o 
 -24  -2  17       33.69      -63.96    323.95 o 
 -22  -2  17      162.88      179.51    484.89 o 
 -20  -2  17      221.67      115.55    402.36 o 
 -18  -2  17      308.65      198.08    315.70 o 
 -16  -2  17      452.56      517.91    319.82 o 
 -14  -2  17      276.23      144.44    303.32 o 
 -12  -2  17      144.42     -113.49    290.94 o 
 -10  -2  17      447.92      460.13    608.69 o 
  -6  -2  17      136.06      398.23    466.32 o 
  -4  -2  17       50.24      -53.65    394.10 o 
  -2  -2  17      488.12      682.98    480.77 o 
   0  -2  17       37.65       68.09    365.22 o 
   4  -2  17      144.64      231.10    548.86 o 
 -29  -1  17      154.92      259.98    627.27 o 
 -27  -1  17      188.34      367.28    414.74 o 
 -25  -1  17      654.72      431.24    559.17 o 
 -23  -1  17     2232.06     2040.68    734.56 o 
 -21  -1  17      754.16      862.49    429.18 o 
 -19  -1  17      190.02      354.90    365.22 o 
 -17  -1  17      638.05      482.83    330.14 o 
 -15  -1  17      903.13      823.29    293.00 o 
 -13  -1  17     1754.77     1528.96    315.70 o 
 -11  -1  17      399.76      392.04    237.29 o 
  -9  -1  17     1125.85      988.36    255.86 o 
  -5  -1  17     1200.93     1213.26    445.69 o 
  -3  -1  17     1295.08     1341.19    418.86 o 
   1  -1  17      212.16      486.96    522.03 o 
   3  -1  17       25.07      200.15    590.12 o 
   5  -1  17      401.17      676.79   1200.88 o 
 -30   0  17        5.71      210.46    524.10 o 
 -28   0  17       30.33      -24.76    511.72 o 
 -26   0  17      165.64      119.68    497.27 o 
 -24   0  17      172.86      321.89    458.07 o 
 -22   0  17        5.39      -39.20    404.42 o 
 -20   0  17      732.37      850.11    416.80 o 
 -18   0  17       87.63      253.79    344.58 o 
 -16   0  17     1221.54     1238.02    309.51 o 
 -14   0  17      369.04      245.54    249.67 o 
 -12   0  17       94.31     -101.11    251.73 o 
 -10   0  17      175.72      204.27    189.83 o 
  -8   0  17      870.48      969.79    235.22 o 
  -6   0  17       16.81        0.00    154.75 o 
  -4   0  17       79.46       26.82    140.31 o 
  -2   0  17      277.62      286.81    210.46 o 
   0   0  17      144.84       35.08    501.40 o 
   2   0  17      582.66      674.72    567.43 o 
   4   0  17      407.74      400.29    577.74 o 
   6   0  17       52.51      402.36   1077.08 o 
 -29   1  17      157.06     -169.20    536.48 o 
 -27   1  17      185.85      371.41    495.21 o 
 -25   1  17      638.83      668.53    445.69 o 
 -23   1  17     2226.30     2228.44    406.48 o 
 -21   1  17      750.27      616.95    334.27 o 
 -19   1  17      184.91       84.60    278.56 o 
 -17   1  17      643.30      765.51    359.03 o 
 -15   1  17      931.57      881.06    303.32 o 
 -13   1  17     1737.12     1648.63    282.68 o 
 -11   1  17      370.05      371.41    189.83 o 
  -9   1  17     1194.42     1262.78    210.46 o 
  -7   1  17      429.01      375.53    148.56 o 
  -5   1  17     1176.24     1442.30    138.25 o 
  -3   1  17     1272.50     1419.60    765.51 o 
  -1   1  17      393.24       20.63    552.98 o 
   1   1  17      216.74      288.87    567.43 o 
   3   1  17       22.48       -4.13    569.49 o 
   5   1  17      401.39      433.31   1180.25 o 
 -30   2  17       39.31      -33.01    499.34 o 
 -28   2  17      228.39       41.27    466.32 o 
 -26   2  17        8.94      -96.98    445.69 o 
 -24   2  17       33.59       88.73    286.81 o 
 -22   2  17      157.05      121.74    319.82 o 
 -20   2  17      224.51      332.20    326.01 o 
 -18   2  17      306.38      315.70    303.32 o 
 -16   2  17      450.18      709.80    313.63 o 
 -14   2  17      275.76      313.63    237.29 o 
 -12   2  17      143.68      317.76    222.84 o 
 -10   2  17      437.00      493.15    193.96 o 
  -8   2  17      279.06      295.06    140.31 o 
  -6   2  17      134.94      125.87    709.80 o 
  -4   2  17       53.77     -138.25    610.76 o 
  -2   2  17      495.17      779.95    528.22 o 
   0   2  17       38.14      284.75    606.63 o 
   2   2  17      204.72      278.56    594.25 o 
   4   2  17      144.79      109.36    697.42 o 
 -29   3  17      188.26      -78.41    435.37 o 
 -27   3  17      563.50      425.05    513.78 o 
 -25   3  17      482.89      449.82    389.98 o 
 -23   3  17      396.55      293.00    392.04 o 
 -21   3  17      104.08      150.63    330.14 o 
 -19   3  17     1116.41     1058.51    354.90 o 
 -17   3  17       21.98       12.38    268.24 o 
 -15   3  17     3122.76     3140.45    379.66 o 
 -13   3  17     1381.16     1328.81    239.35 o 
 -11   3  17      713.88      662.34    210.46 o 
  -9   3  17      103.62       43.33    154.75 o 
  -7   3  17      638.74      625.20    693.29 o 
  -5   3  17     1595.71     1586.73    586.00 o 
  -3   3  17     1061.63     1130.73    476.64 o 
  -1   3  17      293.88      216.65    583.93 o 
   1   3  17      267.09      140.31    484.89 o 
   3   3  17     1230.83      965.66    769.64 o 
   5   3  17      724.49      586.00   1021.37 o 
 -28   4  17       45.06      121.74    538.54 o 
 -26   4  17      130.67       59.84    515.84 o 
 -24   4  17       24.70      -76.34    456.01 o 
 -22   4  17      105.71      -59.84    396.17 o 
 -20   4  17      190.01      229.03    309.51 o 
 -18   4  17       45.56      -61.90    377.60 o 
 -16   4  17      605.55      478.70    270.30 o 
 -14   4  17       38.98      181.58    222.84 o 
 -12   4  17      119.74       18.57    224.91 o 
 -10   4  17      105.13       80.47    169.20 o 
  -8   4  17      212.92      464.26    711.86 o 
  -6   4  17      554.40      503.46    753.13 o 
  -4   4  17       14.23      -18.57    486.96 o 
  -2   4  17      339.29      326.01    565.36 o 
   0   4  17       48.70       72.22    637.58 o 
   2   4  17      188.92      346.65    715.99 o 
   4   4  17       25.39      132.06   1417.54 o 
 -27   5  17      721.19      422.99    552.98 o 
 -25   5  17       15.81       -4.13    476.64 o 
 -23   5  17        9.28     -152.69    427.12 o 
 -21   5  17      422.15      484.89    375.53 o 
 -19   5  17     1031.35     1027.56    418.86 o 
 -17   5  17      605.38      561.24    299.19 o 
 -15   5  17      522.62      542.67    346.65 o 
 -13   5  17     1608.45     1720.85    313.63 o 
 -11   5  17      333.19      255.86    239.35 o 
  -9   5  17      925.39      870.74    854.24 o 
  -7   5  17      665.49     1052.32    815.03 o 
  -5   5  17      634.37     1013.12    907.88 o 
  -3   5  17      707.08      676.79    662.34 o 
  -1   5  17      756.70      534.41    623.14 o 
   1   5  17      186.34      259.98    623.14 o 
   3   5  17      160.31      208.40    734.56 o 
 -26   6  17       30.82     -262.05    509.65 o 
 -24   6  17       15.01      288.87    435.37 o 
 -22   6  17      458.59      420.93    427.12 o 
 -20   6  17      141.44       57.77    460.13 o 
 -18   6  17       86.37      103.17    352.84 o 
 -16   6  17      148.89      210.46    344.58 o 
 -14   6  17       22.46       30.95    309.51 o 
 -12   6  17       99.75      -45.39    282.68 o 
 -10   6  17      448.73      833.60    666.47 o 
  -8   6  17      116.23        0.00    887.25 o 
  -6   6  17      175.96      583.93    912.01 o 
  -4   6  17      287.44      309.51    606.63 o 
  -2   6  17      449.33      375.53    548.86 o 
   0   6  17      331.27      555.05    707.74 o 
 -23   7  17       44.18     -443.63    501.40 o 
 -21   7  17      556.85      371.41    480.77 o 
 -19   7  17      123.61      245.54    453.94 o 
 -17   7  17       86.86      -30.95    402.36 o 
 -15   7  17      119.93      216.65    466.32 o 
 -13   7  17      628.23      476.64    346.65 o 
 -11   7  17     1039.26      614.89    959.47 o 
  -9   7  17     3206.20     2558.58   1079.14 o 
  -7   7  17     2341.93     2106.70    903.76 o 
  -5   7  17      310.80        8.25    965.66 o 
  -3   7  17      198.53       74.28    691.23 o 
  -1   7  17       17.37     -231.10    732.50 o 
 -20   8  17       48.55     -284.75    602.50 o 
 -18   8  17       67.80      107.30    437.43 o 
 -16   8  17      139.88      282.68    577.74 o 
 -14   8  17      275.28      410.61   1025.50 o 
 -12   8  17      243.69      326.01    953.28 o 
 -10   8  17      135.75      356.96    689.17 o 
  -8   8  17      211.66      278.56   1004.86 o 
  -6   8  17      141.50     -233.16   1021.37 o 
  -4   8  17       80.35      208.40   1091.52 o 
 -15   9  17       65.73      -72.22   1229.77 o 
 -13   9  17      824.44      881.06   1042.00 o 
 -11   9  17      762.31      476.64   1190.57 o 
  -9   9  17      899.32     1062.64   1093.59 o 
 -21  -7  18       22.36      441.56    689.17 o 
 -24  -6  18      466.27      918.20    734.56 o 
 -22  -6  18      291.46      274.43    806.78 o 
 -20  -6  18      470.99      295.06    435.37 o 
 -18  -6  18      264.79      247.60    707.74 o 
 -25  -5  18       33.40      -22.70    612.82 o 
 -23  -5  18      158.32      163.01    412.67 o 
 -21  -5  18      171.48      -86.66    396.17 o 
 -19  -5  18      226.83       63.96    528.22 o 
  -7  -5  18      750.22     1058.51   1165.81 o 
  -5  -5  18      453.18       16.51    718.05 o 
  -3  -5  18       57.27      334.27    829.48 o 
 -26  -4  18      592.04      724.24    623.14 o 
 -24  -4  18       71.09       -4.13    336.33 o 
 -22  -4  18      169.96      414.74    484.89 o 
 -20  -4  18      337.67      -45.39    495.21 o 
 -18  -4  18      317.92      309.51    344.58 o 
 -16  -4  18     1318.34     1339.13    472.51 o 
  -6  -4  18       26.77     -121.74    627.27 o 
  -4  -4  18      692.93      744.88    639.65 o 
  -2  -4  18      923.81      899.63    713.93 o 
 -27  -3  18        5.59     -266.18    559.17 o 
 -25  -3  18      204.14      422.99    546.79 o 
 -23  -3  18       44.93      -14.44    348.71 o 
 -21  -3  18      462.84      439.50    495.21 o 
 -19  -3  18      439.93      286.81    288.87 o 
 -17  -3  18      246.95      -14.44    408.55 o 
 -15  -3  18     1036.67     1165.81    406.48 o 
  -7  -3  18     1105.27      924.39    602.50 o 
  -5  -3  18      111.16     -231.10    472.51 o 
  -3  -3  18      117.62      -94.92    579.81 o 
 -28  -2  18      407.59      676.79    433.31 o 
 -26  -2  18      170.45      307.44    445.69 o 
 -24  -2  18      194.84      -26.82    352.84 o 
 -22  -2  18      442.13      365.22    456.01 o 
 -20  -2  18      224.82      326.01    435.37 o 
 -18  -2  18      703.56      633.46    303.32 o 
 -16  -2  18      805.55      536.48    340.46 o 
 -14  -2  18      919.14      866.62    394.10 o 
 -12  -2  18     1257.79     1182.31    326.01 o 
  -6  -2  18     1059.38     1227.71    590.12 o 
  -4  -2  18      677.65      860.43    441.56 o 
   2  -2  18      502.54      220.78    779.95 o 
 -29  -1  18      363.10      515.84    835.67 o 
 -27  -1  18       66.52     -105.23    586.00 o 
 -25  -1  18      133.59      -49.52    336.33 o 
 -23  -1  18      196.88      303.32    569.49 o 
 -21  -1  18      180.17      -12.38    406.48 o 
 -19  -1  18       54.29      229.03    363.15 o 
 -17  -1  18       44.51       20.63    323.95 o 
 -15  -1  18      691.57      936.77    332.20 o 
 -13  -1  18      383.11      361.09    301.25 o 
 -11  -1  18      454.65      196.02    303.32 o 
  -9  -1  18      142.13      187.77    229.03 o 
  -7  -1  18      567.02      724.24    206.34 o 
  -5  -1  18       18.97      -90.79    408.55 o 
  -1  -1  18      803.34      889.31    736.62 o 
   1  -1  18        1.39      142.37    788.21 o 
   3  -1  18      127.08     -757.26   1345.32 o 
 -28   0  18      178.41     -107.30    486.96 o 
 -26   0  18       36.43       39.20    356.96 o 
 -24   0  18      144.33      555.05    635.52 o 
 -22   0  18        3.01     -129.99    425.05 o 
 -20   0  18     1077.97      883.12    404.42 o 
 -18   0  18     1391.14     1190.57    400.29 o 
 -16   0  18        0.96      -16.51    293.00 o 
 -14   0  18        1.60       16.51    264.11 o 
 -12   0  18       15.79      127.93    220.78 o 
 -10   0  18      229.57      282.68    237.29 o 
  -8   0  18      859.31      920.26    262.05 o 
  -6   0  18      530.38      555.05    175.39 o 
  -4   0  18       31.48       12.38    138.25 o 
  -2   0  18      612.76      262.05    726.31 o 
   0   0  18     1004.66     1066.76    528.22 o 
   2   0  18      159.29      127.93    588.06 o 
   4   0  18      215.88     -332.20   1462.93 o 
 -29   1  18      365.41      317.76    431.24 o 
 -27   1  18       65.89      142.37    394.10 o 
 -25   1  18      129.71     -134.12    431.24 o 
 -23   1  18      196.11      359.03    381.72 o 
 -21   1  18      180.52      -80.47    344.58 o 
 -19   1  18       58.70      -22.70    328.08 o 
 -17   1  18       44.01      107.30    272.37 o 
 -15   1  18      702.31      736.62    266.18 o 
 -13   1  18      387.65      315.70    247.60 o 
 -11   1  18      450.20      280.62    237.29 o 
  -9   1  18      141.06      111.42    177.45 o 
  -7   1  18      555.86      666.47    160.94 o 
  -5   1  18       18.53       49.52     90.79 o 
  -3   1  18       69.36     -123.80    728.37 o 
  -1   1  18      800.96      788.21    610.76 o 
   1   1  18        1.09      101.11    540.60 o 
   3   1  18      125.41      259.98    897.57 o 
 -28   2  18      390.22      282.68    367.28 o 
 -26   2  18      157.63      264.11    495.21 o 
 -24   2  18      188.82       10.32    276.49 o 
 -22   2  18      451.57      546.79    367.28 o 
 -20   2  18      227.84      295.06    350.77 o 
 -18   2  18      729.33      833.60    286.81 o 
 -16   2  18      831.04      860.43    311.57 o 
 -14   2  18      902.34     1002.80    303.32 o 
 -12   2  18     1206.89     1178.19    257.92 o 
 -10   2  18       86.38      -45.39    187.77 o 
  -8   2  18      145.44       43.33    123.80 o 
  -6   2  18     1066.12     1029.62    782.02 o 
  -4   2  18      688.54      771.70    769.64 o 
  -2   2  18      646.68      519.97    586.00 o 
   0   2  18      982.34     1037.88    522.03 o 
   2   2  18      504.24      579.81    709.80 o 
 -27   3  18        5.30       59.84    445.69 o 
 -25   3  18      199.60      206.34    439.50 o 
 -23   3  18       44.04      134.12    416.80 o 
 -21   3  18      460.98      235.22    334.27 o 
 -19   3  18      447.00      125.87    373.47 o 
 -17   3  18      249.28       20.63    313.63 o 
 -15   3  18     1051.12     1178.19    288.87 o 
 -13   3  18       89.95      233.16    247.60 o 
 -11   3  18      347.12      284.75    216.65 o 
  -9   3  18      153.94      152.69    146.50 o 
  -7   3  18     1096.45     1392.78    773.76 o 
  -5   3  18      108.11      -47.46    499.34 o 
  -3   3  18      117.14     -101.11    722.18 o 
  -1   3  18      456.84      711.86    658.22 o 
   1   3  18      163.94      -96.98    664.41 o 
   3   3  18      156.66       24.76   1434.04 o 
 -26   4  18      592.65      222.84    546.79 o 
 -24   4  18       69.87      338.39    408.55 o 
 -22   4  18      170.26      247.60    389.98 o 
 -20   4  18      325.97      231.10    398.23 o 
 -18   4  18      307.32      354.90    338.39 o 
 -16   4  18     1357.30     1252.47    348.71 o 
 -14   4  18      150.24       82.53    224.91 o 
 -12   4  18      974.59     1306.11    297.13 o 
 -10   4  18     1531.36     1390.71    196.02 o 
  -8   4  18     1378.70     1510.39    850.11 o 
  -6   4  18       27.23      315.70    726.31 o 
  -4   4  18      695.00      472.51    641.71 o 
  -2   4  18      935.18      788.21    588.06 o 
   0   4  18      531.30      379.66    720.12 o 
   2   4  18       25.47     -121.74    643.77 o 
 -25   5  18       35.30      284.75    447.75 o 
 -23   5  18      162.59      -94.92    443.63 o 
 -21   5  18      169.15      323.95    381.72 o 
 -19   5  18      226.73      142.37    313.63 o 
 -17   5  18       84.31      235.22    336.33 o 
 -15   5  18      804.56      715.99    340.46 o 
 -13   5  18      118.09       88.73    274.43 o 
 -11   5  18        1.45     -103.17    732.50 o 
  -9   5  18      175.39      -26.82    887.25 o 
  -7   5  18      742.38      909.95    841.86 o 
  -5   5  18      448.07      654.09    907.88 o 
  -3   5  18       58.17      247.60    544.73 o 
  -1   5  18      282.97      701.55    697.42 o 
 -24   6  18      469.83      224.91    495.21 o 
 -22   6  18      292.41     -163.01    517.91 o 
 -20   6  18      457.09      293.00    431.24 o 
 -18   6  18      259.33      272.37    365.22 o 
 -16   6  18     1367.30     1285.48    462.20 o 
 -14   6  18     1031.94      897.57    344.58 o 
 -12   6  18      964.96     1124.54    926.45 o 
 -10   6  18      643.31      645.84    988.36 o 
  -8   6  18      416.97      738.69    980.10 o 
  -6   6  18      286.15     -375.53    658.22 o 
  -4   6  18      940.33      996.61   1042.00 o 
  -2   6  18      198.30     -134.12    744.88 o 
 -21   7  18       20.00     -185.70    425.05 o 
 -19   7  18       32.48      -78.41    466.32 o 
 -17   7  18       29.87      356.96    486.96 o 
 -15   7  18      263.30       -6.19    942.96 o 
 -13   7  18       94.54      103.17    947.09 o 
 -11   7  18       63.58       68.09    856.30 o 
  -9   7  18      448.92      680.91   1083.27 o 
  -7   7  18      266.72      315.70    866.62 o 
  -5   7  18      128.25       14.44   1093.59 o 
  -3   7  18       19.91     -101.11    963.60 o 
 -18   8  18      253.21      348.71   1072.95 o 
 -16   8  18       20.11     -282.68   1198.82 o 
 -14   8  18     1631.17     1553.72   1099.78 o 
 -12   8  18     1894.19     2540.01   1238.02 o 
 -10   8  18      224.65     -181.58   1122.47 o 
  -8   8  18      523.74      340.46   1155.49 o 
 -22  -6  19       83.42      121.74    652.03 o 
 -20  -6  19       99.42      -72.22    503.46 o 
 -25  -5  19       82.12      573.62    689.17 o 
 -23  -5  19       90.46      196.02    604.57 o 
 -21  -5  19      595.77      363.15    592.19 o 
 -19  -5  19      480.83      540.60    385.85 o 
 -17  -5  19     1128.88     1163.74    563.30 o 
  -9  -5  19      252.38       61.90    759.32 o 
  -7  -5  19      196.99      276.49    819.16 o 
 -26  -4  19       19.02      -28.89    808.84 o 
 -24  -4  19      132.06       72.22    427.12 o 
 -22  -4  19      263.48      226.97    596.31 o 
 -20  -4  19       73.19      140.31    489.02 o 
 -18  -4  19      267.45      635.52    575.68 o 
 -16  -4  19      336.33      193.96    474.58 o 
  -8  -4  19       81.71     -282.68    647.90 o 
  -6  -4  19      115.02      532.35    715.99 o 
 -27  -3  19      316.39      156.82    635.52 o 
 -25  -3  19       54.89      136.18    579.81 o 
 -23  -3  19      207.74      171.26    326.01 o 
 -21  -3  19      609.59      641.71    569.49 o 
 -19  -3  19      377.32      206.34    422.99 o 
 -17  -3  19     2030.86     1807.51    511.72 o 
 -15  -3  19     1200.81     1136.92    453.94 o 
 -13  -3  19      755.78      767.57    400.29 o 
  -7  -3  19       98.25      435.37    581.87 o 
  -5  -3  19      662.71      641.71    592.19 o 
 -28  -2  19      144.47      268.24    649.96 o 
 -26  -2  19      258.78      175.39    552.98 o 
 -24  -2  19      159.35      177.45    519.97 o 
 -22  -2  19      218.47      918.20    606.63 o 
 -20  -2  19      280.74      321.89    400.29 o 
 -18  -2  19      429.65      460.13    392.04 o 
 -16  -2  19      352.53      196.02    389.98 o 
 -14  -2  19       92.53       16.51    338.39 o 
 -12  -2  19      268.71      359.03    317.76 o 
 -10  -2  19      242.39      359.03    280.62 o 
  -8  -2  19      282.36      134.12    586.00 o 
  -6  -2  19      402.62      800.59    544.73 o 
 -27  -1  19      331.73      691.23    563.30 o 
 -25  -1  19      237.22      552.98    557.11 o 
 -23  -1  19       56.89      -35.08    491.08 o 
 -21  -1  19      813.05      998.67    453.94 o 
 -19  -1  19      163.62      127.93    377.60 o 
 -17  -1  19     1076.02     1056.45    404.42 o 
 -15  -1  19      780.04      763.45    330.14 o 
 -13  -1  19      989.63      932.64    338.39 o 
 -11  -1  19      377.08      460.13    276.49 o 
  -9  -1  19       13.61       96.98    229.03 o 
  -7  -1  19       88.28      -33.01    226.97 o
[truncated: 18,502 more chars]
